# Supplementary material for: Analysis of Essential Arabidopsis Nuclear Genes Encoding Plastid-Targeted Proteins
Source: PLoS One. 2013 Sep 4;8(9):e73291. doi: 10.1371/journal.pone.0073291 (PMC3762728; doi:10.1371/journal.pone.0073291)
Supplement: Table S1 — Confirmed and putative homozygous lethal mutants. (XLSX) [file pone.0073291.s005.xlsx]

## Sheet: Table S1 Tab A
Annotated Locus	Allele	Allele score a	# plants genotyped	Homozygote found?	Developing seed phenotype or seedling phenotype b	Abnormal mature seed phenotype	Media screen results c	Non-photorespiratory conditional phenotype d	Chlorophyll fluorescence phenotype e	RT-PCR results f	Chloroplast localization evidence g	TAIR 10 Annotation (abbreviated)	ABRC stock number h
Tab A. Mutants affected in seedling germination or development, without significant visible seed deveopment defects.
At1g02890	SAIL_576_C11	8	7	yes	--	no	--	--	--		Experimental evidence; plasma membrane PMID 19334764; Bioinformatic TargetP score 749 stroma, 529 mitochondria	AAA-type ATPase family protein
At1g02890	SALK_050740	7	20	no	seedling lethal	no	2	--	--		Experimental evidence; plasma membrane PMID 19334764; Bioinformatic TargetP score 749 stroma, 529 mitochondria	AAA-type ATPase family protein	CS67968
At1g12350	SAIL_413_G11	2	43	no	seedling lethal	no	2	--	ND		Bioinformatic; TargetP score 758 stroma	4-phospho-panto-thenoylcysteine synthetase (ATCOAB)	CS67974
At1g12350	SALK_098757	8	11	yes	--	no	--	--	--	expressed	Bioinformatic; TargetP score 758 stroma	4-phospho-panto-thenoylcysteine synthetase (ATCOAB)
At1g14810	SAIL_293_E04	1	8	no	seedling lethal	no	2 or 4c	--	ND		Experimental evidence; PMID 20423899, 20061580, 18431481	aspartate semialdehyde dehydrogenase	CS67975
At1g54500	SAIL_897_G08	8	4	yes	--	yes	--	--	--	expressed	Experimental evidence; PMID 20061580, 18431481, 15322131, 15028209, 14729914	Rubredoxin-like superfamily protein; FUNCTIONS IN: electron carrier activity, metal ion binding
At1g54500	WISCDSLOXHS187_05C	11	>17	no	seedling lethal	no	2	--	ND		Experimental evidence; PMID 20061580, 18431481, 15322131, 15028209, 14729914	Rubredoxin-like superfamily protein; FUNCTIONS IN: electron carrier activity, metal ion binding	CS67982
At1g68890	SAIL_184_D06	1	23	no	seedling lethal	no	4b	--	ND		Bioinformatic; TargetP score 936 lumen	Homologous to the four eubacterial men genes involved in menanoquinone biosynthesis. Studies of mutants defective in this gene demonstrated its involvement in phylloquinone biosynthesis in Arabidopsis.	CS67988
At1g68890	SALK_033918	8	2	yes	--	no	--	--	--	expressed	Bioinformatic; TargetP score 936 lumen	Homologous to the four eubacterial men genes involved in menanoquinone biosynthesis. Studies of mutants defective in this gene demonstrated its involvement in phylloquinone biosynthesis in Arabidopsis.	CS67989
At1g71720	SAIL_162_G11	2	21	no	seedling lethal/mild seed pigment defect	no	4b	--	ND		experimental evidence; PMID 20423899	S1 RNA-binding domain-containing protein; FUNCTIONS IN: RNA binding; LOCATED IN: chloroplast; EXPRESSED IN: 22 plant structures; EXPRESSED DURING: 13 growth stages; CONTAINS InterPro DOMAIN/s: Nucleic acid-binding, OB-fold	CS67990
At1g71720	SALK_107226	6	30	no	seedling lethal/mild seed pigment defect	no	4b, 4d	--	ND		experimental evidence; PMID 20423899	S1 RNA-binding domain-containing protein; FUNCTIONS IN: RNA binding; LOCATED IN: chloroplast; EXPRESSED IN: 22 plant structures; EXPRESSED DURING: 13 growth stages; CONTAINS InterPro DOMAIN/s: Nucleic acid-binding, OB-fold	CS67991
At1g71720	SALK_127604	8	20	yes	--	no	--	--	--	expressed	experimental evidence; PMID 20423899	S1 RNA-binding domain-containing protein; FUNCTIONS IN: RNA binding; LOCATED IN: chloroplast; EXPRESSED IN: 22 plant structures; EXPRESSED DURING: 13 growth stages; CONTAINS InterPro DOMAIN/s: Nucleic acid-binding, OB-fold
At2g21380	FLAG_299H06	5	24	yes	survival or growth defect	no	4c	yes	--		Bioinformatic; TargetP score 916 stroma, 509 mitochondria	kinesin motor protein-related; FUNCTIONS IN: protein binding, microtubule motor activity, zinc ion binding, ATP binding; INVOLVED IN: microtubule-based movement; LOCATED IN: microtubule associated complex, chloroplast; EXPRESSED IN: 23 plant structures; EXPRESSED DURING: 13 growth stages; CONTAINS InterPro DOMAIN/s: Zinc finger, RING-type (InterPro:IPR001841), Kinesin, motor region (InterPro:IPR0…	CS67997
At2g28390	SALK_039520	7	11	no	seedling lethal	no	1	--	ND		bioinformatic; TargetP score 837 stroma	SAND family protein; LOCATED IN: chloroplast; EXPRESSED IN: 25 plant structures; EXPRESSED DURING: 14 growth stages; CONTAINS InterPro DOMAIN/s: Vacuolar fusion protein MON1 (InterPro:IPR004353); Has 646 Blast hits to 487 proteins in 169 species: Archae - 4; Bacteria - 33; Metazoa - 275; Fungi - 161; Plants - 29; Viruses - 2; Other Eukaryotes - 142 (source: NCBI BLink).	CS68000
At2g28390	SALK_075382	1	21	no	seedling lethal	no	1	--	ND		bioinformatic; TargetP score 837 stroma	SAND family protein; LOCATED IN: chloroplast; EXPRESSED IN: 25 plant structures; EXPRESSED DURING: 14 growth stages; CONTAINS InterPro DOMAIN/s: Vacuolar fusion protein MON1 (InterPro:IPR004353); Has 646 Blast hits to 487 proteins in 169 species: Archae - 4; Bacteria - 33; Metazoa - 275; Fungi - 161; Plants - 29; Viruses - 2; Other Eukaryotes - 142 (source: NCBI BLink).	CS68001
At2g39080	SALK_006849	1	30	no	seedling lethal	no	2	--	ND		experimental evidence; PMID 20061580, 18431481	NAD(P)-binding Rossmann-fold superfamily protein; LOCATED IN: chloroplast stroma, chloroplast; EXPRESSED IN: 23 plant structures; EXPRESSED	CS68002
At2g39080	SALK_087872	3	20	no	developing seed defect	yes	2	--	ND		experimental evidence; PMID 20061580, 18431481	NAD(P)-binding Rossmann-fold superfamily protein; LOCATED IN: chloroplast stroma, chloroplast; EXPRESSED IN: 23 plant structures; EXPRESSED	CS68003
At3g05100	SAIL_315_A11	5	27	no	seedling lethal	no	2	--	--		Bioinformatic; TargetP score 508 chloroplast transmembrane	S-adenosyl-L-methionine-dependent methyltransferases superfamily protein	CS68009
At3g05100	SALK_039213	9	8	yes	--	no	--	--	--	expressed	Bioinformatic; TargetP score 508 chloroplast transmembrane	S-adenosyl-L-methionine-dependent methyltransferases superfamily protein
At3g12290	SALK_015165	2	15	yes	survival or growth defect	no	5; inhibited by sucrose	--	ND		experimental evidence; PMID 18431481, but conflicts with PMID 15574830 plasma membrane localization	Amino acid dehydrogenase family protein; FUNCTIONS IN: binding, catalytic activity; INVOLVED IN: folic acid and derivative biosynthetic process, metabolic process; LOCATED IN: chloroplast; EXPRESSED	CS68010
At3g12290	SALK_039538	5	> 50	yes	survival or growth defect	no	5; inhibited by sucrose	--	ND	expressed, but expression lower in mutant than wild type	experimental evidence; PMID 18431481, but conflicts with PMID 15574830 plasma membrane localization	Amino acid dehydrogenase family protein; FUNCTIONS IN: binding, catalytic activity; INVOLVED IN: folic acid and derivative biosynthetic process, metabolic process; LOCATED IN: chloroplast; EXPRESSED
At3g12290	WiscDsLox244C04	5	> 50	yes	survival or growth defect	no	5; inhibited by sucrose	--	ND		experimental evidence; PMID 18431481, but conflicts with PMID 15574830 plasma membrane localization	Amino acid dehydrogenase family protein; FUNCTIONS IN: binding, catalytic activity; INVOLVED IN: folic acid and derivative biosynthetic process, metabolic process; LOCATED IN: chloroplast; EXPRESSED
At3g12590	SALK_044513	4	> 50	yes	survival or growth defect	no	4c	yes	--		bioinformatic; TargetP score 962 stroma	unknown protein; INVOLVED IN: biological_process unknown; LOCATED IN: chloroplast; Has 26 Blast hits to 25 proteins in 8 species: Archae - 0; Bacteria - 0; Metazoa - 2; Fungi - 0; Plants - 20; Viruses - 0; Other Eukaryotes - 4 (source: NCBI BLink).	CS68011
At3g12590	SALK_129651	5	34	yes	survival or growth defect	no	4c	--	--		bioinformatic; TargetP score 962 stroma	unknown protein; INVOLVED IN: biological_process unknown; LOCATED IN: chloroplast; Has 26 Blast hits to 25 proteins in 8 species: Archae - 0; Bacteria - 0; Metazoa - 2; Fungi - 0; Plants - 20; Viruses - 0; Other Eukaryotes - 4 (source: NCBI BLink).	CS68012
At3g17930	FLAG_202E10	3	47	yes	none	no	4b	--	yes	expressed, but expression lower in mutant than wild type	Experimental evidence; PMID 15322131, 14729914	unknown protein; FUNCTIONS IN: molecular_function unknown; INVOLVED IN: biological_process unknown; LOCATED IN: chloroplast thylakoid membrane; EXPRESSED IN: 22 plant structures; EXPRESSED DURING: 13 growth stages; Has 195 Blast hits to 195 proteins in 62 species: Archae - 0; Bacteria - 98; Metazoa - 0; Fungi - 0; Plants - 22; Viruses - 0; Other Eukaryotes - 75 (source: NCBI BLink).	CS68015
At3g17930	SALK_088638	4	23	no	seedling lethal	no	4b	yes	yes		Experimental evidence; PMID 15322131, 14729914	unknown protein; FUNCTIONS IN: molecular_function unknown; INVOLVED IN: biological_process unknown; LOCATED IN: chloroplast thylakoid membrane; EXPRESSED IN: 22 plant structures; EXPRESSED DURING: 13 growth stages; Has 195 Blast hits to 195 proteins in 62 species: Archae - 0; Bacteria - 98; Metazoa - 0; Fungi - 0; Plants - 22; Viruses - 0; Other Eukaryotes - 75 (source: NCBI BLink).	CS68016
At3g25620	SAIL_786_G09	2	27	no	seedling lethal	no	2	--	--		Bioinformatic; TargetP score 757 stroma	ABC transporter family protein; FUNCTIONS IN: ATPase activity, coupled to transmembrane movement of substances; LOCATED IN: chloroplast; EXPRESSED IN: 17 plant structures; EXPRESSED DURING: 9 growth stages; CONTAINS InterPro DOMAIN/s: ATPase, AAA+ type, core (InterPro:IPR003593), ABC transporter-like (InterPro:IPR003439), ABC transporter, conserved site (InterPro:IPR017871); BEST Arabidopsis thal…	CS68022
At3g25620	SALK_055686	9	8	yes	--	no	--	--	--	expressed	Bioinformatic; TargetP score 757 stroma	ABC transporter family protein; FUNCTIONS IN: ATPase activity, coupled to transmembrane movement of substances; LOCATED IN: chloroplast; EXPRESSED IN: 17 plant structures; EXPRESSED DURING: 9 growth stages; CONTAINS InterPro DOMAIN/s: ATPase, AAA+ type, core (InterPro:IPR003593), ABC transporter-like (InterPro:IPR003439), ABC transporter, conserved site (InterPro:IPR017871); BEST Arabidopsis thal…
At3g48560	SAIL_910_E06	1	24	no	seedling lethal	no	2	--	--		Experimental evidence; PMID 20061580, 18431481	Catalyzes the formation of acetolactate from pyruvate, the first step in valine and isoleucine biosynthesis. Requires FAD, thiamine pyrophosphate and Mg. Inhibited by the sulphonylurea herbicide, chlorsulphuron, and the imidazolinone herbicide, imazapyr. The obtained crystal structure of acetohydroxyacid synthase AHAS, EC 2.2.1.6)in complex with herbicides of the sulphonylurea and imidazolinone f…	CS68024
At3g54220	SAIL_359_D09	6	9	yes	survival or growth defect	no	2	--	ND		bioinformatic; TargetP score 973 stroma; experimental evidence nucleus PMID 15314023 GFP is incorrect, the localization in the reference refers to a different protein	Encodes a member of a novel family having similarity to DNA binding proteins containing basic-leucine zipper regions; scr is expressed in cortex/endodermal initial cells and in the endodermal cell lineage. Regulates the radial organization of the root. Is required cell-autonomously for distal specification of the quiescent center, which in turn regulates stem cell fate of immediately surrounding …	CS68026
At3g54220	SALK_032192	1	> 50	yes	survival or growth defect	no	ND	--	ND		bioinformatic; TargetP score 973 stroma; experimental evidence nucleus PMID 15314023 GFP is incorrect, the localization in the reference refers to a different protein	Encodes a member of a novel family having similarity to DNA binding proteins containing basic-leucine zipper regions; scr is expressed in cortex/endodermal initial cells and in the endodermal cell lineage. Regulates the radial organization of the root. Is required cell-autonomously for distal specification of the quiescent center, which in turn regulates stem cell fate of immediately surrounding …	CS68027
At3g55330	SALK_014843	7	> 50	no	seedling lethal	no	4b	unconfirmed	ND		Experimental evidence; PMID 20423899, 20061580, 18431481, 15028209, 14729914, 11826309, 11719511	PsbP-like protein 1 (PPL1); FUNCTIONS IN: calcium ion binding; INVOLVED IN: photosynthesis; LOCATED IN: in 6 components; EXPRESSED IN: 24 plant structures; EXPRESSED DURING: 14 growth stages; CONTAINS InterPro DOMAIN/s: Photosystem II oxygen evolving complex protein PsbP (InterPro:IPR002683), Mog1/PsbP/DUF1795, alpha/beta/alpha sandwich (InterPro:IPR016124), Mog1/PsbP, alpha/beta/alpha sandwich (…	CS68028
At3g55330	SALK_139552	6	16	yes	--	no	--	--	--	expressed	Experimental evidence; PMID 20423899, 20061580, 18431481, 15028209, 14729914, 11826309, 11719511	PsbP-like protein 1 (PPL1); FUNCTIONS IN: calcium ion binding; INVOLVED IN: photosynthesis; LOCATED IN: in 6 components; EXPRESSED IN: 24 plant structures; EXPRESSED DURING: 14 growth stages; CONTAINS InterPro DOMAIN/s: Photosystem II oxygen evolving complex protein PsbP (InterPro:IPR002683), Mog1/PsbP/DUF1795, alpha/beta/alpha sandwich (InterPro:IPR016124), Mog1/PsbP, alpha/beta/alpha sandwich (…
At3g55800	SALK_090549	5	29	no	survival or growth defect	no	5	--	ND		experimental evidence; PMID 20423899, 20061580, 18431481, 16207701, 15028209, 16648217, 15028209, 12938931	Encodes the chloroplast enzyme sedoheptulose-1,7-bisphosphatase (SBPase), involved in the carbon reduction of the Calvin cycle. Increase in SBPase activity in transgenic lines accumulate up to 50% more sucrose and starch than wild-type.	CS68029
At3g55800	SALK_130939	4	22	no	survival or growth defect	no	5	--	ND		experimental evidence; PMID 20423899, 20061580, 18431481, 16207701, 15028209, 16648217, 15028209, 12938931	Encodes the chloroplast enzyme sedoheptulose-1,7-bisphosphatase (SBPase), involved in the carbon reduction of the Calvin cycle. Increase in SBPase activity in transgenic lines accumulate up to 50% more sucrose and starch than wild-type.	CS68030
At3g61690	SALK_062369	9	4	yes	--	no	--	--	--	expressed	Bioinformatic; TargetP score 703 stroma	nucleotidyltransferases; FUNCTIONS IN: nucleotidyltransferase activity; EXPRESSED IN: 26 plant structures; EXPRESSED
At3g61690	WISCDSLOX381E5	5	8	no	seedling lethal	no	2	--	ND		Bioinformatic; TargetP score 703 stroma	nucleotidyltransferases; FUNCTIONS IN: nucleotidyltransferase activity; EXPRESSED IN: 26 plant structures; EXPRESSED	CS68035
At4g14605	SAIL_425_E03	2	42	yes	survival or growth defect; possible 2' insertion	no	2	--	yes	expressed; decreased in mutant compared to wt	experimental evidence; PMID 21464319	plastid-localized mitochondrial transcription termination factor family protein; CONTAINS InterPro DOMAIN/s: Mitochodrial transcription termination factor-related (InterPro:IPR003690); BEST Arabidopsis thaliana protein match is: Mitochondrial transcription termination factor family protein (TAIR:AT2G21710.1).	CS68039
At4g14605	SALK_097243	4	21	yes	survival or growth defect	no	2	yes	yes		experimental evidence; PMID 21464319	plastid-localized mitochondrial transcription termination factor family protein; CONTAINS InterPro DOMAIN/s: Mitochodrial transcription termination factor-related (InterPro:IPR003690); BEST Arabidopsis thaliana protein match is: Mitochondrial transcription termination factor family protein (TAIR:AT2G21710.1).	CS68040
At4g17620	SALK_032903	5	36	yes	survival or growth defect	no	4c	yes	yes	expressed 3' insert but not 5'	bioinformatic; TargetP score 915 stroma	glycine-rich protein; FUNCTIONS IN: molecular_function unknown; INVOLVED IN: biological_process unknown; LOCATED IN: chloroplast; EXPRESSED IN: 25 plant structures; EXPRESSED DURING: 15 growth stages; CONTAINS InterPro DOMAIN/s: RAI1 like (InterPro:IPR013961)	CS68042
At4g17620	SALK_103157	1	27	yes	survival or growth defect; possible developing seed defect 2' insertion	yes	4c	yes	yes		bioinformatic; TargetP score 915 stroma	glycine-rich protein; FUNCTIONS IN: molecular_function unknown; INVOLVED IN: biological_process unknown; LOCATED IN: chloroplast; EXPRESSED IN: 25 plant structures; EXPRESSED DURING: 15 growth stages; CONTAINS InterPro DOMAIN/s: RAI1 like (InterPro:IPR013961)	CS68043
At4g17740	SALK_056011	8	8	no	seedling lethal	no	4b	--	--		experimental evidence; PMID 20423899, 20061580, 18431481, 16648217, 20049866	Peptidase S41 family protein; FUNCTIONS IN: serine-type peptidase activity; INVOLVED IN: proteolysis, intracellular signaling pathway; LOCATED IN: thylakoid, thylakoid lumen, mitochondrion, chloroplast thylakoid lumen; EXPRESSED IN: 22 plant structures; EXPRESSED	CS68045
At4g17740	WISCDSLOXHS194_10B	5	38	no	seedling lethal	no	ND	--	--		experimental evidence; PMID 20423899, 20061580, 18431481, 16648217, 20049866	Peptidase S41 family protein; FUNCTIONS IN: serine-type peptidase activity; INVOLVED IN: proteolysis, intracellular signaling pathway; LOCATED IN: thylakoid, thylakoid lumen, mitochondrion, chloroplast thylakoid lumen; EXPRESSED IN: 22 plant structures; EXPRESSED	CS68046
At4g19100	SAIL_169_A07	6	7	yes	--	no	--	--	--	expressed	Experimental evidence; PMID 20061580, 18431481	PHOTOSYNTHESIS AFFECTED MUTANT 68, Protein of unknown function (DUF3464); FUNCTIONS IN: molecular_function unknown; INVOLVED IN: biological_process unknown; LOCATED IN: chloroplast, membrane; EXPRESSED
At4g19100	SALK_044323	2	11	no	survival or growth defect	no	2	--	ND		Experimental evidence; PMID 20061580, 18431481	PHOTOSYNTHESIS AFFECTED MUTANT 68, Protein of unknown function (DUF3464); FUNCTIONS IN: molecular_function unknown; INVOLVED IN: biological_process unknown; LOCATED IN: chloroplast, membrane; EXPRESSED	CS68047
At4g27595	SAIL_222_A09	1	8	no	seedling lethal	yes	4c	--	ND		Bioinformatic; TargetP score 913 stroma	unknown protein; FUNCTIONS IN: molecular_function unknown; INVOLVED IN: biological_process unknown; LOCATED IN: chloroplast; BEST Arabidopsis thaliana protein match is: unknown protein (TAIR:AT1G65010.1); Has 261585 Blast hits to 107736 proteins in 2583 species: Archae - 3194; Bacteria - 44984; Metazoa - 110582; Fungi - 17120; Plants - 9384; Viruses - 1399; Other Eukaryotes - 74922 (source: NCBI …	CS68050
At4g27595	SALK_087168	5	4	yes	--	no	--	--	--	expressed; decreased in mutant compared to wt	Bioinformatic; TargetP score 913 stroma	unknown protein; FUNCTIONS IN: molecular_function unknown; INVOLVED IN: biological_process unknown; LOCATED IN: chloroplast; BEST Arabidopsis thaliana protein match is: unknown protein (TAIR:AT1G65010.1); Has 261585 Blast hits to 107736 proteins in 2583 species: Archae - 3194; Bacteria - 44984; Metazoa - 110582; Fungi - 17120; Plants - 9384; Viruses - 1399; Other Eukaryotes - 74922 (source: NCBI …
At4g31560	SAIL_717_A09	6	7	yes	--	no	--	--	--		Experimental evidence; PMID 16367957	Encodes HCF153, a 15-KDa protein involved in the biogenesis of the cytochrome b(6)f complex. Associated with the thylakoid membrane
At4g31560	SALK_015471	1	21	no	seedling lethal	no	1 or 2	--	ND		Experimental evidence; PMID 16367957	Encodes HCF153, a 15-KDa protein involved in the biogenesis of the cytochrome b(6)f complex. Associated with the thylakoid membrane	CS68051
At4g31560	SALK_022003	8	13	yes	--	no	--	--	--		Experimental evidence; PMID 16367957	Encodes HCF153, a 15-KDa protein involved in the biogenesis of the cytochrome b(6)f complex. Associated with the thylakoid membrane
At4g34090	SAIL_1274_C03	5	11	no	seedling lethal	no	4c	--	ND		Experimental evidence; PMID 20423899, 20061580, 18431481, 16207701	unknown protein; FUNCTIONS IN: molecular_function unknown; INVOLVED IN: biological_process unknown; LOCATED IN: chloroplast; EXPRESSED IN: 22 plant structures; EXPRESSED DURING: 13 growth stages; BEST Arabidopsis thaliana protein match is: unknown protein (TAIR:AT2G23370.1); Has 40 Blast hits to 38 proteins in 9 species: Archae - 0; Bacteria - 0; Metazoa - 0; Fungi - 0; Plants - 37; Viruses - 0; …	CS68052
At4g35250	SAIL_181_B09	7	8	no	seedling lethal	no	ND	--	ND		experimental evidence; PMID 20061580, 18431481, 15028209	NAD(P)-binding Rossmann-fold superfamily protein; FUNCTIONS IN: binding, catalytic activity; INVOLVED IN: metabolic process; LOCATED IN: chloroplast; EXPRESSED IN: 21 plant structures; EXPRESSED
At4g35250	SAIL_373_H09	8	5	yes	--	yes	--			expressed	experimental evidence; PMID 20061580, 18431481, 15028209	NAD(P)-binding Rossmann-fold superfamily protein; FUNCTIONS IN: binding, catalytic activity; INVOLVED IN: metabolic process; LOCATED IN: chloroplast; EXPRESSED IN: 21 plant structures; EXPRESSED
At4g35250	SALK_058477	1	14	no	seedling lethal	no	2	--	ND		experimental evidence; PMID 20061580, 18431481, 15028209	NAD(P)-binding Rossmann-fold superfamily protein; FUNCTIONS IN: binding, catalytic activity; INVOLVED IN: metabolic process; LOCATED IN: chloroplast; EXPRESSED IN: 21 plant structures; EXPRESSED	CS68053
At4g38040	GABI_386A01	7	42	no	seedling lethal	no	2	--	ND		experimental evidence; PMID 22430844 golgi	exostosin family protein; FUNCTIONS IN: catalytic activity; INVOLVED IN: biological_process unknown; LOCATED IN: chloroplast, membrane; EXPRESSED IN: 22 plant structures; EXPRESSED DURING: 13 growth stages; CONTAINS InterPro DOMAIN/s: Exostosin-like (InterPro:IPR004263); BEST Arabidopsis thaliana protein match is: exostosin family protein (TAIR:AT5G11610.1); Has 891 Blast hits to 890 proteins in …	CS68054
At4g38040	SALK_054832	8	6	yes	--	no	--	--	--		experimental evidence; PMID 22430844 golgi	exostosin family protein; FUNCTIONS IN: catalytic activity; INVOLVED IN: biological_process unknown; LOCATED IN: chloroplast, membrane; EXPRESSED IN: 22 plant structures; EXPRESSED DURING: 13 growth stages; CONTAINS InterPro DOMAIN/s: Exostosin-like (InterPro:IPR004263); BEST Arabidopsis thaliana protein match is: exostosin family protein (TAIR:AT5G11610.1); Has 891 Blast hits to 890 proteins in …
At4g38040	SALK_056776	8	29	no	very early developing seed defect	no	3	--	ND		experimental evidence; PMID 22430844 golgi	exostosin family protein; FUNCTIONS IN: catalytic activity; INVOLVED IN: biological_process unknown; LOCATED IN: chloroplast, membrane; EXPRESSED IN: 22 plant structures; EXPRESSED DURING: 13 growth stages; CONTAINS InterPro DOMAIN/s: Exostosin-like (InterPro:IPR004263); BEST Arabidopsis thaliana protein match is: exostosin family protein (TAIR:AT5G11610.1); Has 891 Blast hits to 890 proteins in …	CS68055
At4g38380	GABI_161D12	1	13	yes	survival or growth defect	no	2	--	ND		Experimental evidence; PMID 18431481	MATE efflux family protein; FUNCTIONS IN: antiporter activity, drug transmembrane transporter activity; INVOLVED IN: drug transmembrane transport, transmembrane transport; LOCATED IN: chloroplast; EXPRESSED IN: 13 plant structures; EXPRESSED	CS68056
At4g38380	SALK_019192	8	3	yes	--	no	--	--	--		Experimental evidence; PMID 18431481	MATE efflux family protein; FUNCTIONS IN: antiporter activity, drug transmembrane transporter activity; INVOLVED IN: drug transmembrane transport, transmembrane transport; LOCATED IN: chloroplast; EXPRESSED IN: 13 plant structures; EXPRESSED
At4g38380	SALK_023501	9	7	yes	--	no	--	--	--		Experimental evidence; PMID 18431481	MATE efflux family protein; FUNCTIONS IN: antiporter activity, drug transmembrane transporter activity; INVOLVED IN: drug transmembrane transport, transmembrane transport; LOCATED IN: chloroplast; EXPRESSED IN: 13 plant structures; EXPRESSED
At5g04920	SALK_130246	1	12	no	seedling lethal	yes	5	--	ND		bioinformatic; TargetP score 588 stroma, literature support for endosome/ESCRTII complex localization not strong	EAP30/Vps36 family protein; CONTAINS InterPro DOMAIN/s: EAP30 (InterPro:IPR007286), Vacuolar protein sorting protein, Vps36 (InterPro:IPR021648), GO Biological Process involved in vesicle-mediated transport; GO Cellular Component is subunit of ESCRT II complex; GO Molecular Function has transporter activity.	CS68059
At5g04920	SALK_131534	7	12	no	developing seed defect	yes	1	--	ND		bioinformatic; TargetP score 588 stroma, literature support for endosome/ESCRTII complex localization not strong	EAP30/Vps36 family protein; CONTAINS InterPro DOMAIN/s: EAP30 (InterPro:IPR007286), Vacuolar protein sorting protein, Vps36 (InterPro:IPR021648), GO Biological Process involved in vesicle-mediated transport; GO Cellular Component is subunit of ESCRT II complex; GO Molecular Function has transporter activity.	CS68060
At5g09820	SALK_064597	1	29	no	seedling lethal	no	4c	--	ND		Experimental evidence; PMID 18431481	plastid-lipid associated protein PAP / fibrillin family protein; FUNCTIONS IN: structural molecule activity; INVOLVED IN: biological_process unknown; LOCATED IN: chloroplast; EXPRESSED IN: 23 plant structures; EXPRESSED DURING: 15 growth stages; CONTAINS InterPro DOMAIN/s: PAP fibrillin (InterPro:IPR006843); BEST Arabidopsis thaliana protein match is: plastid-lipid associated protein PAP / fibril…	CS68062
At5g57460	SALK_071882	1	16	no	seedling lethal	no	2	--	ND		Experimental evidence; PMID plasma membrane 17317660, plastid, 15028209; bioinformatic evidence unclear	unknown protein; FUNCTIONS IN: molecular_function unknown; INVOLVED IN: biological_process unknown; LOCATED IN: plasma membrane, chloroplast; EXPRESSED	CS68078
At5g60960	SAIL_868_D10	4	25	no	seedling lethal	no	2	--	--		Experimental evidence; PMID 21297037 dual targeted nucleus and mitochondria GFP and immunolocalization	pentatricopeptide (PPR) repeat-containing protein; FUNCTIONS IN: molecular_function unknown; INVOLVED IN: biological_process unknown; LOCATED IN: cellular_component unknown; EXPRESSED IN: 22 plant structures; EXPRESSED DURING: 13 growth stages; CONTAINS InterPro DOMAIN/s: Pentatricopeptide repeat (InterPro:IPR002885); BEST Arabidopsis thaliana protein match is: pentatricopeptide (PPR) repeat-cont…	CS68082
At5g60960	SALK_148180	8	2	yes	--	no	--	--	--	expressed	Experimental evidence; PMID 21297037 dual targeted nucleus and mitochondria GFP and immunolocalization	pentatricopeptide (PPR) repeat-containing protein; FUNCTIONS IN: molecular_function unknown; INVOLVED IN: biological_process unknown; LOCATED IN: cellular_component unknown; EXPRESSED IN: 22 plant structures; EXPRESSED DURING: 13 growth stages; CONTAINS InterPro DOMAIN/s: Pentatricopeptide repeat (InterPro:IPR002885); BEST Arabidopsis thaliana protein match is: pentatricopeptide (PPR) repeat-cont…
At5g61210	SALK_075519	1	9	no	seedling lethal	no	4c	--	ND		experimental evidence plasma membrane, cytosol	membrane localized t-SNARE SNAP25 homologue, probably involved in cytokinesis and cell plate formation; GO Cellular Component: located in chloroplast, plasma membrane	CS68083
At5g61210	SALK_126761	1	29	no	seedling lethal	no	4c	--	ND		experimental evidence plasma membrane, cytosol	membrane localized t-SNARE SNAP25 homologue, probably involved in cytokinesis and cell plate formation; GO Cellular Component: located in chloroplast, plasma membrane	CS68084
At5g63060	SALK_047586	6	8	yes	--	--	--	--	--	expressed, but expression lower in mutant than wild type	Experimental evidence; PMID 18431481	Sec14p-like phosphatidylinositol transfer family protein; FUNCTIONS IN: transporter activity; INVOLVED IN: transport; LOCATED IN: chloroplast; EXPRESSED IN: 22 plant structures; EXPRESSED DURING: 13 growth stages; CONTAINS InterPro DOMAIN/s: Cellular retinaldehyde-binding/triple function, C-terminal (InterPro:IPR001251), Phosphatidylinositol transfer protein-like, N-terminal (InterPro:IPR011074);…
At5g63060	SALK_116713	1	24	no	seedling lethal	no	4b	--	--		Experimental evidence; PMID 18431481	Sec14p-like phosphatidylinositol transfer family protein; FUNCTIONS IN: transporter activity; INVOLVED IN: transport; LOCATED IN: chloroplast; EXPRESSED IN: 22 plant structures; EXPRESSED DURING: 13 growth stages; CONTAINS InterPro DOMAIN/s: Cellular retinaldehyde-binding/triple function, C-terminal (InterPro:IPR001251), Phosphatidylinositol transfer protein-like, N-terminal (InterPro:IPR011074);…	CS68086
At5g64150	WISCDSLOXHS085_09H	2	8	no	seedling lethal	no	4b	--	ND		Bioinformatic; TargetP score 826 stroma	RNA methyltransferase family protein; FUNCTIONS IN: protein methyltransferase activity, methyltransferase activity, catalytic activity, nucleic acid binding; INVOLVED IN: methylation, protein amino acid methylation; LOCATED IN: chloroplast; EXPRESSED	CS68087
a See Figure 1.
b See also Figure 2. -- = not assessed
c See Figure 4 and Table S6. -- = not done
d See Tables 2 and S7. -- = no response.
e See Table 3. -- = no phenotype, ND = not done.
f See Table S4.
g See Table 1 for reference key.
h For stock numbers not listed here see Table S2

## Sheet: Table S1 Tab B
Annotated Locus	Allele	Allele score a	# plants genotyped	Homozygote found?	Developing seed phenotype or seedling phenotype b	Abnormal mature seed phenotype	Media screen results c	Non-photorespiratory conditional phenotype d	Chlorophyll fluorescence phenotype e	RT-PCR results f	Chloroplast localization evidence g	TAIR 10 Annotation (abbreviated)	ABRC stock number h
Tab B. Mutants primarily affected in seed development.
At1g01090	SAIL_228_H08	1	40	no	very early developing seed defect	no	3	-- e	ND f		experimental evidence; PMID 20423899, 20061580, 18431481, 12938931	pyruvate dehydrogenase E1 alpha subunit	CS67963
At1g01090	WISCDSLOXHS111_07B	1	35	no	very early developing seed defect	no	3	--	ND		experimental evidence; PMID 20423899, 20061580, 18431481, 12938931	pyruvate dehydrogenase E1 alpha subunit	CS67964
At1g02680	SALK_016938	1	16	no	developing seed defect	yes	ND	ND	ND		Bioinformatic; TargetP score 589 stroma	TBP-associated factor 13 (TAF13); FUNCTIONS IN: RNA polymerase II transcription factor activity	CS67965
At1g02680	SALK_024774	11	4	yes	--	yes	--	--	--		Bioinformatic; TargetP score 589 stroma	TBP-associated factor 13 (TAF13); FUNCTIONS IN: RNA polymerase II transcription factor activity	CS67966
At1g02680	SALK_119642	9	4	yes	--	no	--	--	--		Bioinformatic; TargetP score 589 stroma	TBP-associated factor 13 (TAF13); FUNCTIONS IN: RNA polymerase II transcription factor activity	CS67967
At1g03475	SALK_025589	1	23	no	very early developing seed defect	yes	3	--	--		Experimental evidence; PMID 20423899, 20061580, 18431481, 16207701, 15028209	Coproporphyrinogen III oxidase	CS67969
At1g03475	SALK_139746	10	22	yes	--	no	--	--	--		Experimental evidence; PMID 20423899, 20061580, 18431481, 16207701, 15028209	Coproporphyrinogen III oxidase	CS67970
At1g03910	SALK_094586	5	39	no	very early developing seed defect	no	3	--	--		bioinformatic; TargetP score 550 stroma	Cactin protein, cactus-binding domain	CS67971
At1g09820	SALK_004666	2	15	no	seed pigment defect	yes	4c, 5	--	ND		bioinformatic; TargetP score 554 lumen, 551 mitochondria	pentatricopeptide (PPR) repeat-containing protein	CS67972
At1g09820	SALK_048976	4	19	no	seed pigment defect	yes	4c, 5	--	ND		bioinformatic; TargetP score 554 lumen, 551 mitochondria	pentatricopeptide (PPR) repeat-containing protein	CS67973
At1g21600	SALK_024431	5	8	no	seed pigment defect	no	4a	--	ND		Experimental evidence; PMID 18431481	PLASTID TRANSCRIPTIONALLY ACTIVE 6	CS67976
At1g28140	SAIL_586_E06	1	0	no	did not germinate	--	--	--	--		experimental evidence; PMID 20061580, 18431481	unknown protein
At1g28140	SALK_020727	8	8	yes	--	no	--	--	--	expressed	experimental evidence; PMID 20061580, 18431481	unknown protein
At1g28140	SALK_103897	1	8	yes	germination defect	no	did not germinate	1 tiny heterozygous seedling germinated in high CO2 then died	ND		experimental evidence; PMID 20061580, 18431481	unknown protein
At1g32730	SALK_058039	6	2	yes	--	no	--	--	--		bioinformatic; TargetP score 868 stroma	unknown protein
At1g32730	SALK_152644	7	39	no	developing seed defect	yes	ND	--	ND		bioinformatic; TargetP score 868 stroma	unknown protein	CS67977
At1g32730	WiscDsLoxHs084_01H	5	45	no	developing seed defect	yes	ND	--	ND		bioinformatic; TargetP score 868 stroma	unknown protein
At1g35680	SALK_090282	8	27	no	--	yes	ND	ND	ND		experimental evidence; PMID 20423899, 20061580, 19676087, 18431481, 16207701, 15028209, 12938931	50S ribosomal protein L21, chloroplast / CL21 (RPL21)
At1g35680	SALK_096866	5	28	no	developing seed defect	yes	1	--	ND		experimental evidence; PMID 20423899, 20061580, 19676087, 18431481, 16207701, 15028209, 12938931	50S ribosomal protein L21, chloroplast / CL21 (RPL21)	CS67978
At1g50900	SALK_069801	8	2	yes	--	no	--	--	--	expressed	experimental evidence; PMID 18431481, 16207701	Grana Deficient Chloroplast 1), an ankyrin domain containing protein required for chloroplast thylakoid grana formation.	CS67979
At1g50900	SALK_126967	6	16	no	seed pigment defect	no	4c	--	ND		experimental evidence; PMID 18431481, 16207701	GDC1 (Grana Deficient Chloroplast 1)	CS67980
At1g50900	SALK_151530	5	6	no	seed pigment defect	no	4c, 5	--	ND		experimental evidence; PMID 18431481, 16207701	GDC1 (Grana Deficient Chloroplast 1)	CS67981
At1g58290	SALK_053036	2	8	no	seed pigment defect	no	4c, 4d	--	ND		Experimental evidence; PMID 15028209	Encodes a protein with glutamyl-tRNA reductase (GluTR) activity, catalyzing the NADPH-dependent reduction of Glu-tRNA(Glu) to glutamate 1-semialdehyde (GSA) with the release of free tRNA(Glu). It is involved in the early steps of chlorophyll biosynthesis.	CS67983
At1g65080	SAIL_647_E12	1	8	no	seed pigment defect	yes	1	--	ND		bioinformatic; TargetP score 865 thylakoid membrane, 563 mitochondria	Membrane insertion protein, OxaA/YidC with tetratricopeptide repeat domain; FUNCTIONS IN: binding; INVOLVED IN: protein insertion into membrane; LOCATED IN: membrane; EXPRESSED	CS67984
At1g65080	SALK_098940	2	21	no	seed pigment defect	yes	1	--	ND		bioinformatic; TargetP score 865 thylakoid membrane, 563 mitochondria	Membrane insertion protein, OxaA/YidC with tetratricopeptide repeat domain; FUNCTIONS IN: binding; INVOLVED IN: protein insertion into membrane; LOCATED IN: membrane; EXPRESSED	CS67985
At1g66670	SALK_065330	7	28	no	seed pigment defect	yes	5	--	ND		Experimental evidence; PMID 20423899, 20061580, 18431481, 16207701, 12938931, 11278690	One of several nuclear-encoded ClpPs (caseinolytic protease). Contains a highly conserved catalytic triad of Ser-type proteases (Ser-His-Asp). The name reflects nomenclature described in Adam et. al (2001).	CS67986
At1g66670	WiscDsLox477-480L12	8	20	yes	--	yes, 2' insertion	--	--	--	expressed; lower in mutant than wt control	Experimental evidence; PMID 20423899, 20061580, 18431481, 16207701, 12938931, 11278690	One of several nuclear-encoded ClpPs (caseinolytic protease). Contains a highly conserved catalytic triad of Ser-type proteases (Ser-His-Asp). The name reflects nomenclature described in Adam et. al (2001).
At1g68730	SAIL_390_G11	1	8	no	developing seed defect	yes	1	--	ND		Bioinformatic; TargetP score 786 stroma	zinc finger (DNL type) family protein; LOCATED IN: chloroplast; CONTAINS InterPro DOMAIN/s: Zinc finger, Zim17-type (InterPro:IPR007853); BEST Arabidopsis thaliana protein match is: zinc finger (DNL type) family protein (TAIR:AT5G27280.1); Has 260 Blast hits to 260 proteins in 113 species: Archae - 0; Bacteria - 0; Metazoa - 97; Fungi - 70; Plants - 63; Viruses - 0; Other Eukaryotes - 30 (source:…	CS67987
At1g80600	SAIL_1171_B12	4	16	no	very early developing seed defect	no	3	--	--		experimental evidence; PMID 20061580, 20423899, 18431481, 16207701, 15028209	Encodes HopW1-1-Interacting protein 1 (WIN1). Interacts with the P. syringae effector HopW1-1. WIN1 is a putative acetylornithine transaminase. Modulates plant defenses against bacteria. Three WIN proteins are identified so far (WIN1: AT1G80600; WIN2: AT4G31750; WIN3: AT5G13320).	CS67992
At1g80600	SALK_004776	1	16	no	very early developing seed defect	yes	1	--	ND		experimental evidence; PMID 20061580, 20423899, 18431481, 16207701, 15028209	Encodes HopW1-1-Interacting protein 1 (WIN1). Interacts with the P. syringae effector HopW1-1. WIN1 is a putative acetylornithine transaminase. Modulates plant defenses against bacteria. Three WIN proteins are identified so far (WIN1: AT1G80600; WIN2: AT4G31750; WIN3: AT5G13320).	CS67993
At2g16440	SALK_019767	2	37	no	very early developing seed defect	no	3	--	ND		Experimental evidence; PMID 19995728; Bioinformatic TargetP score 981 stroma	DNA replication licensing factor, putative; FUNCTIONS IN: nucleoside-triphosphatase activity, DNA-dependent ATPase activity, DNA binding, nucleotide binding, ATP binding; INVOLVED IN: DNA replication initiation, DNA replication; LOCATED IN: nucleus, chloroplast; EXPRESSED IN: 24 plant structures; EXPRESSED DURING: 15 growth stages; CONTAINS InterPro DOMAIN/s: Nucleic acid-binding, OB-fold-like (I…	CS67994
At2g16440	SALK_099676	7	7	yes	--	yes	--	--	--	gene 5' of T-DNA insertion is expressed, but region near T-DNA is not	Experimental evidence; PMID 19995728; Bioinformatic TargetP score 981 stroma	DNA replication licensing factor, putative; FUNCTIONS IN: nucleoside-triphosphatase activity, DNA-dependent ATPase activity, DNA binding, nucleotide binding, ATP binding; INVOLVED IN: DNA replication initiation, DNA replication; LOCATED IN: nucleus, chloroplast; EXPRESSED IN: 24 plant structures; EXPRESSED DURING: 15 growth stages; CONTAINS InterPro DOMAIN/s: Nucleic acid-binding, OB-fold-like (I…
At2g20020	SALK_021969	5	10	no	seed pigment defect	yes	4b, 4d	--	ND		Experimental evidence; PMID 20423899	Promotes the splicing of chloroplast group II introns. Splices clpP-1 and ropC1 introns.	CS67995
At2g20690	SALK_058595	2	18	no	very early developing seed defect	yes	1	--	ND		Experimental evidence; PMID 20061580, 18431481	A synthetic gene encoding the catalytic domain of the Arabidopsis thaliana gene At2g20690 was recombinant expressed in E. coli demonstrating the molecular function of riboflavin synthase.	CS67996
At2g20690	SALK_075854	8	8	yes	--	no	--	--	--	expressed	Experimental evidence; PMID 20061580, 18431481	A synthetic gene encoding the catalytic domain of the Arabidopsis thaliana gene At2g20690 was recombinant expressed in E. coli demonstrating the molecular function of riboflavin synthase.
At2g21860	GABI_823D05	1	38	no	very early developing seed defect	no	3	--	--		bioinformatic; TargetP score 681 stroma	violaxanthin de-epoxidase-related; FUNCTIONS IN: molecular_function unknown; INVOLVED IN: biological_process unknown; EXPRESSED IN: 24 plant structures; EXPRESSED DURING: 14 growth stages; BEST Arabidopsis thaliana protein match is: NPQ1 (NON-PHOTOCHEMICAL QUENCHING 1); violaxanthin de-epoxidase (TAIR:AT1G08550.2); Has 96 Blast hits to 96 proteins in 26 species: Archae - 0; Bacteria - 0; Metazoa …	CS67998
At2g21860	SALK_117489	8	48	no	very early developing seed defect or seedling lethal	no	1 or 3	--	ND		bioinformatic; TargetP score 681 stroma	violaxanthin de-epoxidase-related; FUNCTIONS IN: molecular_function unknown; INVOLVED IN: biological_process unknown; EXPRESSED IN: 24 plant structures; EXPRESSED DURING: 14 growth stages; BEST Arabidopsis thaliana protein match is: NPQ1 (NON-PHOTOCHEMICAL QUENCHING 1); violaxanthin de-epoxidase (TAIR:AT1G08550.2); Has 96 Blast hits to 96 proteins in 26 species: Archae - 0; Bacteria - 0; Metazoa …	CS67999
At2g40490	SAIL_355_D11	5	21	no	very early developing seed defect	no	3	--	ND		experimental evidence; PMID 20423899, 20061580, 18431481, 16207701, 12938931	HEME2; FUNCTIONS IN: uroporphyrinogen decarboxylase activity; INVOLVED IN: porphyrin biosynthetic process; LOCATED IN: chloroplast, chloroplast stroma, chloroplast envelope; EXPRESSED IN: 25 plant structures; EXPRESSED DURING: 14 growth stages; CONTAINS InterPro DOMAIN/s: Uroporphyrinogen decarboxylase HemE (InterPro:IPR006361), Uroporphyrinogen decarboxylase (URO-D) (InterPro:IPR000257); BEST Ar…	CS68004
At2g40490	SAIL_574_B06	8	19	no	developing seed defect	no	4c low rescue rate	--	ND		experimental evidence; PMID 20423899, 20061580, 18431481, 16207701, 12938931	HEME2; FUNCTIONS IN: uroporphyrinogen decarboxylase activity; INVOLVED IN: porphyrin biosynthetic process; LOCATED IN: chloroplast, chloroplast stroma, chloroplast envelope; EXPRESSED IN: 25 plant structures; EXPRESSED DURING: 14 growth stages; CONTAINS InterPro DOMAIN/s: Uroporphyrinogen decarboxylase HemE (InterPro:IPR006361), Uroporphyrinogen decarboxylase (URO-D) (InterPro:IPR000257); BEST Ar…	CS68005
At2g41670	FLAG_027D04	1	45	no	seedling lethal/mild developing seed defect	yes	4c low rescue rate	--	--		experimental evidence; PMID 18431481	P-loop containing nucleoside triphosphate hydrolases superfamily protein; FUNCTIONS IN: GTP binding; INVOLVED IN: biological_process unknown; LOCATED IN: chloroplast; CONTAINS InterPro DOMAIN/s: GTP-binding protein, HSR1-related (InterPro:IPR002917); BEST Arabidopsis thaliana protein match is: P-loop containing nucleoside triphosphate hydrolases superfamily protein (TAIR:AT4G10650.1)	CS68006
At2g41670	WISCDSLOXHS085_07D	7	> 50	yes	developing seed defect, survival defect	yes	ND	--	ND		experimental evidence; PMID 18431481	P-loop containing nucleoside triphosphate hydrolases superfamily protein; FUNCTIONS IN: GTP binding; INVOLVED IN: biological_process unknown; LOCATED IN: chloroplast; CONTAINS InterPro DOMAIN/s: GTP-binding protein, HSR1-related (InterPro:IPR002917); BEST Arabidopsis thaliana protein match is: P-loop containing nucleoside triphosphate hydrolases superfamily protein (TAIR:AT4G10650.1)
At2g41950	SAIL_437_B09	4	7	no	developing seed defect	yes	1	--	ND		experimental evidence; PMID 20423899, 20061580, 18431481	unknown protein; FUNCTIONS IN: molecular_function unknown; INVOLVED IN: biological_process unknown; LOCATED IN: chloroplast, plant-type cell wall; EXPRESSED	CS68007
At2g41950	SALK_006666	8	43	no	developing seed defect	yes	ND	--	ND		experimental evidence; PMID 20423899, 20061580, 18431481	unknown protein; FUNCTIONS IN: molecular_function unknown; INVOLVED IN: biological_process unknown; LOCATED IN: chloroplast, plant-type cell wall; EXPRESSED
At3g01120	SAIL_300_B10	2	>50	no	seedling lethal or very early developing seed defect	no	ND	--	ND		experimental evidence; PMID 20423899, 20061580, 18431481	CGS1, MTO1, encodes a cystathionine gamma-synthase	CS68089
At3g01120	SALK_124839	7	47	no	developing seed defect	yes	1	--	ND		experimental evidence; PMID 20423899, 20061580, 18431481	CGS1, MTO1, encodes a cystathionine gamma-synthase	CS68008
At3g15190	SALK_094710	7	11	no	developing seed defect	yes	1	--			experimental evidence; PMID 20423899, 20061580, 18431481, 16207701, 15028209	chloroplast 30S ribosomal protein S20, putative; FUNCTIONS IN: structural constituent of ribosome, RNA binding; INVOLVED IN: translation, ribosome biogenesis; LOCATED IN: ribosome, chloroplast stroma, chloroplast, membrane; EXPRESSED IN: 22 plant structures; EXPRESSED DURING: 13 growth stages; CONTAINS InterPro DOMAIN/s: Ribosomal protein S20 (InterPro:IPR002583); Has 2583 Blast hits to 2583 prot…	CS68013
At3g15190	SALK_132553	8	11	yes	seed pigment defect; survival or growth defect	no	4a, 5	yes	ND		experimental evidence; PMID 20423899, 20061580, 18431481, 16207701, 15028209	chloroplast 30S ribosomal protein S20, putative; FUNCTIONS IN: structural constituent of ribosome, RNA binding; INVOLVED IN: translation, ribosome biogenesis; LOCATED IN: ribosome, chloroplast stroma, chloroplast, membrane; EXPRESSED IN: 22 plant structures; EXPRESSED DURING: 13 growth stages; CONTAINS InterPro DOMAIN/s: Ribosomal protein S20 (InterPro:IPR002583); Has 2583 Blast hits to 2583 prot…	CS68014
At3g20330	GABI_294A09	5	5	no	very early developing seed defect	no	3	--	ND		Experimental evidence; PMID 20061580, 18431481, 16207701	encodes aspartate carbamoyltransferase catalyzing the second step in the de novo pyrimidine ribonucleotide biosynthesis	CS68017
At3g20330	SALK_018627	8	6	yes	--	no	--	--	--	expressed	Experimental evidence; PMID 20061580, 18431481, 16207701	encodes aspartate carbamoyltransferase catalyzing the second step in the de novo pyrimidine ribonucleotide biosynthesis
At3g23020	SALK_126294	1	13	no	developing seed defect	yes	1	--	ND		experimental evidence; PMID 15028209	pentatricopeptide (PPR) repeat-containing protein; FUNCTIONS IN: binding; INVOLVED IN: biological_process unknown; LOCATED IN: chloroplast; EXPRESSED IN: 18 plant structures; EXPRESSED DURING: 13 growth stages; CONTAINS InterPro DOMAIN/s: Pentatricopeptide repeat (InterPro:IPR002885), Tetratricopeptide-like helical (InterPro:IPR011990); BEST Arabidopsis thaliana protein match is: pentatricopeptid…	CS68018
At3g23020	WiscDsLox393-396I2	4	8	no	seed pigment defect	yes	ND	--	ND		experimental evidence; PMID 15028209	pentatricopeptide (PPR) repeat-containing protein; FUNCTIONS IN: binding; INVOLVED IN: biological_process unknown; LOCATED IN: chloroplast; EXPRESSED IN: 18 plant structures; EXPRESSED DURING: 13 growth stages; CONTAINS InterPro DOMAIN/s: Pentatricopeptide repeat (InterPro:IPR002885), Tetratricopeptide-like helical (InterPro:IPR011990); BEST Arabidopsis thaliana protein match is: pentatricopeptid…
At3g23020	WiscDsLox465H2	1 or 8	22	no	seedling lethal	no	2	--	ND		experimental evidence; PMID 15028209	pentatricopeptide (PPR) repeat-containing protein; FUNCTIONS IN: binding; INVOLVED IN: biological_process unknown; LOCATED IN: chloroplast; EXPRESSED IN: 18 plant structures; EXPRESSED DURING: 13 growth stages; CONTAINS InterPro DOMAIN/s: Pentatricopeptide repeat (InterPro:IPR002885), Tetratricopeptide-like helical (InterPro:IPR011990); BEST Arabidopsis thaliana protein match is: pentatricopeptid…	CS68019
At3g23940	SALK_032798	9	2	yes	--	no	--	--	--	expressed	Experimental evidence; PMID 20061580, 18431481, 16207701, 15028209	dehydratase family; FUNCTIONS IN: copper ion binding, catalytic activity; INVOLVED IN: pollen development; LOCATED IN: chloroplast stroma, chloroplast; EXPRESSED IN: 23 plant structures; EXPRESSED DURING: 14 growth stages; CONTAINS InterPro DOMAIN/s: Dihydroxy-acid dehydratase (InterPro:IPR004404), Dihydroxy-acid/6-phosphogluconate dehydratase, conserved site (InterPro:IPR020558), Dihydroxy-acid/…	CS68020
At3g23940	SALK_075098	8	2	yes	--	no	--	--	--	expressed	Experimental evidence; PMID 20061580, 18431481, 16207701, 15028209	dehydratase family; FUNCTIONS IN: copper ion binding, catalytic activity; INVOLVED IN: pollen development; LOCATED IN: chloroplast stroma, chloroplast; EXPRESSED IN: 23 plant structures; EXPRESSED DURING: 14 growth stages; CONTAINS InterPro DOMAIN/s: Dihydroxy-acid dehydratase (InterPro:IPR004404), Dihydroxy-acid/6-phosphogluconate dehydratase, conserved site (InterPro:IPR020558), Dihydroxy-acid/…
At3g23940	WiscDsLoxHs135_03D	1	7	no	very early developing seed defect	no	3	--	--		Experimental evidence; PMID 20061580, 18431481, 16207701, 15028209	dehydratase family; FUNCTIONS IN: copper ion binding, catalytic activity; INVOLVED IN: pollen development; LOCATED IN: chloroplast stroma, chloroplast; EXPRESSED IN: 23 plant structures; EXPRESSED DURING: 14 growth stages; CONTAINS InterPro DOMAIN/s: Dihydroxy-acid dehydratase (InterPro:IPR004404), Dihydroxy-acid/6-phosphogluconate dehydratase, conserved site (InterPro:IPR020558), Dihydroxy-acid/…
At3g23940	WiscDsLoxHs184_11A	5	36	no	very early developing seed defect	no	3	--	ND		Experimental evidence; PMID 20061580, 18431481, 16207701, 15028209	dehydratase family; FUNCTIONS IN: copper ion binding, catalytic activity; INVOLVED IN: pollen development; LOCATED IN: chloroplast stroma, chloroplast; EXPRESSED IN: 23 plant structures; EXPRESSED DURING: 14 growth stages; CONTAINS InterPro DOMAIN/s: Dihydroxy-acid dehydratase (InterPro:IPR004404), Dihydroxy-acid/6-phosphogluconate dehydratase, conserved site (InterPro:IPR020558), Dihydroxy-acid/…	CS68021
At3g42630	SALK_107665	8	8	yes	--	yes	--	--	--		Experimental evidence; PMID 15028209	Pentatricopeptide repeat (PPR) superfamily protein; LOCATED IN: chloroplast; EXPRESSED IN: 22 plant structures; EXPRESSED
At3g42630	SALK_120103	2	21	no	seed pigment defect	no	1	ND	ND		Experimental evidence; PMID 15028209	Pentatricopeptide repeat (PPR) superfamily protein; LOCATED IN: chloroplast; EXPRESSED IN: 22 plant structures; EXPRESSED	CS68023
At3g49660	SALK_015106	2	4	no	developing seed defect	yes	1	--	ND		Experimental evidence; cytosol PMID 21166475, several functional references in literature. Bioinformatic; TargetP score 760 stroma.	Transducin/WD40 repeat-like superfamily protein; FUNCTIONS IN: nucleotide binding; INVOLVED IN: G-protein coupled receptor protein signaling pathway; LOCATED IN: chloroplast, heterotrimeric G-protein complex; EXPRESSED	CS68025
At3g56940	GABI_133C08	2	8	no	seed pigment defect	yes	4a; low rescue rate	--	ND		experimental evidence; PMID 20061580, 18431481, 16207701, 15028209, 16648217, 15028209, 12938931, 15322131	Encodes a putative ZIP protein with varying mRNA accumulation in leaves, stems and roots. Has a consensus carboxylate-bridged di-iron binding site.	CS68031
At3g56940	SAIL_138_G09	2	14	no	seed pigment defect	yes	1	--	ND		experimental evidence; PMID 20061580, 18431481, 16207701, 15028209, 16648217, 15028209, 12938931, 15322131	Encodes a putative ZIP protein with varying mRNA accumulation in leaves, stems and roots. Has a consensus carboxylate-bridged di-iron binding site.	CS68032
At3g56940	SALK_009052	9	2	yes	--	no	--			expressed	experimental evidence; PMID 20061580, 18431481, 16207701, 15028209, 16648217, 15028209, 12938931, 15322131	Encodes a putative ZIP protein with varying mRNA accumulation in leaves, stems and roots. Has a consensus carboxylate-bridged di-iron binding site.
At3g60750	SAIL_58_D02	5	18	no	developing seed defect	yes	4b; low rescue rate	--	ND		experimental evidence; PMID 20423899, 20061580, 18431481, 16207701, 15028209, 16648217, 15028209, 18433418, 16207701	transketolase, putative; FUNCTIONS IN: catalytic activity, transketolase activity; INVOLVED IN: response to cadmium ion, response to salt stress; LOCATED IN: chloroplast stroma, chloroplast, chloroplast envelope; EXPRESSED IN: 27 plant structures; EXPRESSED DURING: 16 growth stages; CONTAINS InterPro DOMAIN/s: Bacterial transketolase (InterPro:IPR005478), Transketolase, N-terminal (InterPro:IPR00…	CS68033
At3g60750	WiscDsLox453-456I14	6	20	no	very early developing seed defect	yes	4c; low rescue rate	--	ND		experimental evidence; PMID 20423899, 20061580, 18431481, 16207701, 15028209, 16648217, 15028209, 18433418, 16207701	transketolase, putative; FUNCTIONS IN: catalytic activity, transketolase activity; INVOLVED IN: response to cadmium ion, response to salt stress; LOCATED IN: chloroplast stroma, chloroplast, chloroplast envelope; EXPRESSED IN: 27 plant structures; EXPRESSED DURING: 16 growth stages; CONTAINS InterPro DOMAIN/s: Bacterial transketolase (InterPro:IPR005478), Transketolase, N-terminal (InterPro:IPR00…	CS68034
At4g04790	SAIL_708_D06	5	23	no	developing seed defect	yes	1	--	ND		bioinformatic; TargetP scores mitochondria 384, chloroplast 221	Tetratricopeptide repeat (TPR)-like superfamily protein; CONTAINS InterPro DOMAIN/s: Pentatricopeptide repeat (InterPro:IPR002885); BEST Arabidopsis thaliana protein match is: Pentatricopeptide repeat (PPR) superfamily protein (TAIR:AT4G21880.1); Has 18394 Blast hits to 8942 proteins in 249 species: Archae - 4; Bacteria - 29; Metazoa - 171; Fungi - 191; Plants - 17461; Viruses - 0; Other Eukaryot…	CS68036
At4g04790	SALK_000777	7	10	no	developing seed defect	yes	1	--	ND		bioinformatic; TargetP scores mitochondria 384, chloroplast 221	Tetratricopeptide repeat (TPR)-like superfamily protein; CONTAINS InterPro DOMAIN/s: Pentatricopeptide repeat (InterPro:IPR002885); BEST Arabidopsis thaliana protein match is: Pentatricopeptide repeat (PPR) superfamily protein (TAIR:AT4G21880.1); Has 18394 Blast hits to 8942 proteins in 249 species: Archae - 4; Bacteria - 29; Metazoa - 171; Fungi - 191; Plants - 17461; Viruses - 0; Other Eukaryot…	CS68037
At4g09730	SALK_090774	4	14	no	developing seed defect	yes	1	--	ND		Experimental evidence; PMID 20423899	DEAD/DEAH box helicase, putative; FUNCTIONS IN: helicase activity, ATP-dependent helicase activity, nucleic acid binding, ATP binding; LOCATED IN: chloroplast; EXPRESSED IN: 21 plant structures; EXPRESSED DURING: 13 growth stages; CONTAINS InterPro DOMAIN/s: RNA helicase, DEAD-box type, Q motif (InterPro:IPR014014), DNA/RNA helicase, DEAD/DEAH box type, N-terminal (InterPro:IPR011545), RNA helica…	CS68038
At4g09730	WISCDSLOXHS179_06D	9	7	yes	--	no	--	--	--	expressed	Experimental evidence; PMID 20423899	DEAD/DEAH box helicase, putative; FUNCTIONS IN: helicase activity, ATP-dependent helicase activity, nucleic acid binding, ATP binding; LOCATED IN: chloroplast; EXPRESSED IN: 21 plant structures; EXPRESSED DURING: 13 growth stages; CONTAINS InterPro DOMAIN/s: RNA helicase, DEAD-box type, Q motif (InterPro:IPR014014), DNA/RNA helicase, DEAD/DEAH box type, N-terminal (InterPro:IPR011545), RNA helica…
At4g14870	FLAG_583E05	4	6	no	seed pigment defect	no	4a, 4d	--	ND		Experimental evidence; PMID 15322131, 15028209, 14729914	P-P-bond-hydrolysis-driven protein transmembrane transporter; FUNCTIONS IN: P-P-bond-hydrolysis-driven protein transmembrane transporter activity; INVOLVED IN: protein secretion; LOCATED IN: chloroplast thylakoid membrane, chloroplast; EXPRESSED IN: 22 plant structures; EXPRESSED DURING: 13 growth stages; CONTAINS InterPro DOMAIN/s: SecE subunit of protein translocation complex (InterPro:IPR00580…	CS68041
At4g17650	SALK_059981	8	11	yes	--	no	--	--	--		Bioinformatic; TargetP score 806 stroma	Polyketide cyclase / dehydrase and lipid transport protein; FUNCTIONS IN: molecular_function unknown; INVOLVED IN: biological_process unknown; LOCATED IN: chloroplast; EXPRESSED IN: 23 plant structures; EXPRESSED DURING: 15 growth stages; CONTAINS InterPro DOMAIN/s: Streptomyces cyclase/dehydrase (InterPro:IPR005031)
At4g17650	SALK_140157	1	24	no	seed pigment defect	no	1	--	--		Bioinformatic; TargetP score 806 stroma	Polyketide cyclase / dehydrase and lipid transport protein; FUNCTIONS IN: molecular_function unknown; INVOLVED IN: biological_process unknown; LOCATED IN: chloroplast; EXPRESSED IN: 23 plant structures; EXPRESSED DURING: 15 growth stages; CONTAINS InterPro DOMAIN/s: Streptomyces cyclase/dehydrase (InterPro:IPR005031)	CS68044
At4g22190	SALK_115481	1	7	no	developing seed defect	yes	1	--	ND		No bioinformatic or experimental evidence.	unknown protein; Has 283 Blast hits to 154 proteins in 44 species: Archae - 0; Bacteria - 2; Metazoa - 24; Fungi - 12; Plants - 48; Viruses - 0; Other Eukaryotes - 197 (source: NCBI BLink).	CS68048
At4g23940	SAIL_262_D04	1	16	no	developing seed defect	yes	1	--	ND		Experimental evidence; PMID 22900897, 20061580, 18431481,plasma membrane 19334764, unclear, 16618929	FtsH protease, putative; FUNCTIONS IN: in 7 functions; INVOLVED IN: proteolysis; LOCATED IN: chloroplast; EXPRESSED IN: 21 plant structures; EXPRESSED DURING: 13 growth stages; CONTAINS InterPro DOMAIN/s: ATPase, AAA+ type, core (InterPro:IPR003593), ATPase, AAA-type, core (InterPro:IPR003959), Peptidase M41 (InterPro:IPR000642), Peptidase M41, FtsH extracellular (InterPro:IPR011546); BEST Arabid…	CS68049
At4g23940	SALK_089397	10	6	yes	--	no	--	--	--		Experimental evidence; PMID 22900897, 20061580, 18431481,plasma membrane 19334764, unclear, 16618929	FtsH protease, putative; FUNCTIONS IN: in 7 functions; INVOLVED IN: proteolysis; LOCATED IN: chloroplast; EXPRESSED IN: 21 plant structures; EXPRESSED DURING: 13 growth stages; CONTAINS InterPro DOMAIN/s: ATPase, AAA+ type, core (InterPro:IPR003593), ATPase, AAA-type, core (InterPro:IPR003959), Peptidase M41 (InterPro:IPR000642), Peptidase M41, FtsH extracellular (InterPro:IPR011546); BEST Arabid…
At4g33680	SALK_027419	5	16	no	developing seed defect	yes	1	ND	ND		Experimental evidence; PMID 20423899, 20061580, 18431481, 16207701	Encodes an L,L-diaminopimelate aminotransferase. Involved in disease resistance against Pseudomonas syringae. mutants have elevated SA levels, a low level of spontaneous cell death, callose deposition, and enlarged cells in leaves. genetically maps on chr 4 between L23H3 and nga1139.	CS68090
At4g33680	WISCDSLOX297300_12J	6	8	yes	--	no	--	--	--		Experimental evidence; PMID 20423899, 20061580, 18431481, 16207701	Encodes an L,L-diaminopimelate aminotransferase. Involved in disease resistance against Pseudomonas syringae. mutants have elevated SA levels, a low level of spontaneous cell death, callose deposition, and enlarged cells in leaves. genetically maps on chr 4 between L23H3 and nga1139.
At5g01590	SAIL_810_G07	2	7	no	seed pigment defect	yes	4a or 4d	--	ND		Experimental evidence; PMID 20061580, 18431481, 12938931, 12766230	unknown protein; FUNCTIONS IN: molecular_function unknown; INVOLVED IN: biological_process unknown; LOCATED IN: chloroplast, chloroplast envelope; EXPRESSED	CS68057
At5g04810	SALK_149558	4	7	no	developing seed defect	yes	1	--	ND		Experimental evidence; PMID 20423899, 18431481	pentatricopeptide (PPR) repeat-containing protein; FUNCTIONS IN: nucleotide binding, nucleic acid binding; LOCATED IN: chloroplast; EXPRESSED IN: 23 plant structures; EXPRESSED DURING: 13 growth stages; CONTAINS InterPro DOMAIN/s: RNA recognition motif, RNP-1 (InterPro:IPR000504), Pentatricopeptide repeat (InterPro:IPR002885), Nucleotide-binding, alpha-beta plait (InterPro:IPR012677); BEST Arabid…	CS68058
At5g08415	SALK_024724	1	12	no	very early developing seed defect	no	3	--	ND		Experimental evidence, PMID 23198870	Radical SAM superfamily protein; FUNCTIONS IN: 4 iron, 4 sulfur cluster binding, lipoic acid synthase activity, iron-sulfur cluster binding, lipoate synthase activity, catalytic activity; INVOLVED IN: lipoic acid biosynthetic process, lipoate biosynthetic process, metabolic process; LOCATED IN: chloroplast; EXPRESSED	CS68061
At5g08415	SALK_030869	8	2	yes	--	no	--	--	--		Experimental evidence, PMID 23198870	Radical SAM superfamily protein; FUNCTIONS IN: 4 iron, 4 sulfur cluster binding, lipoic acid synthase activity, iron-sulfur cluster binding, lipoate synthase activity, catalytic activity; INVOLVED IN: lipoic acid biosynthetic process, lipoate biosynthetic process, metabolic process; LOCATED IN: chloroplast; EXPRESSED
At5g14660	SAIL_825_D08	2	> 50	yes	seed pigment defect, survival and growth defect	no	4c	yes	ND		Experimental evidence; PMID 20423899, 20061580, 18431481	Encodes a peptide deformylase PDF1B. The crystal structure has been determined at a resolution of 0.24 nm (Biochem J, 2008, vol 413:417-427).	CS68063
At5g16710	SAIL_363_G10	5	11	no	developing seed defect	yes	1	--	ND		Experimental evidence; PMID 20423899, 20061580, 18431481, 16207701, 15028209, 12938931	dehydroascorbate reductase 1 (DHAR3)	CS68064
At5g16890	SAIL_831_A04	8	8	yes	--	no	--	--	--	expressed	Experimental evidence; golgi, PMID 22430844; Bioinformatic; TargetP score 786 chloroplast transmembrane.	exostosin family protein; FUNCTIONS IN: catalytic activity; INVOLVED IN: biological_process unknown; LOCATED IN: chloroplast, membrane; CONTAINS InterPro DOMAIN/s: Exostosin-like (InterPro:IPR004263); BEST Arabidopsis thaliana protein match is: ARAD1 (ARABINAN DEFICIENT 1); catalytic/ transferase, transferring glycosyl groups (TAIR:AT2G35100.1); Has 910 Blast hits to 909 proteins in 85 species: A…
At5g16890	SALK_003800	7	42	no	very early developing seed defect	no	3	--	ND		Experimental evidence; golgi, PMID 22430844; Bioinformatic; TargetP score 786 chloroplast transmembrane.	exostosin family protein; FUNCTIONS IN: catalytic activity; INVOLVED IN: biological_process unknown; LOCATED IN: chloroplast, membrane; CONTAINS InterPro DOMAIN/s: Exostosin-like (InterPro:IPR004263); BEST Arabidopsis thaliana protein match is: ARAD1 (ARABINAN DEFICIENT 1); catalytic/ transferase, transferring glycosyl groups (TAIR:AT2G35100.1); Has 910 Blast hits to 909 proteins in 85 species: A…	CS68065
At5g17790	SAIL_358_H03	1	35	no	seed pigment defect	no	4a	--	--		Experimental evidence; PMID 15340011; Bioinformatic, TargetP score 702 lumen	Encodes a 85.9 kDa protein containing novel repeats and zinc fingers described as protein interaction domains. VAR3 is a part of a protein complex required for normal chloroplast and palisade cell development. Mutants display a variegated phenotype due to somatic areas lacking or containing developmentally retarded chloroplasts and greatly reduced numbers of palisade cells.	CS68066
At5g17790	SALK_000790	8	3	yes	--	no	--	--	--	expressed	Experimental evidence; PMID 15340011; Bioinformatic, TargetP score 702 lumen	Encodes a 85.9 kDa protein containing novel repeats and zinc fingers described as protein interaction domains. VAR3 is a part of a protein complex required for normal chloroplast and palisade cell development. Mutants display a variegated phenotype due to somatic areas lacking or containing developmentally retarded chloroplasts and greatly reduced numbers of palisade cells.
At5g21920	WISCDSLOXHS090_02C	1	32	no	very early developing seed defect	no	3	--	ND		Bioinformatic; TargetP score 834 stroma; experimental evidence PMID 20359373 immunofluoresence	YLMG2; FUNCTIONS IN: molecular_function unknown; INVOLVED IN: biological_process unknown; LOCATED IN: chloroplast, membrane; CONTAINS InterPro DOMAIN/s: Protein of unknown function YGGT (InterPro:IPR003425); BEST Arabidopsis thaliana protein match is: YGGT family protein (TAIR:AT4G27990.1); Has 30201 Blast hits to 17322 proteins in 780 species: Archae - 12; Bacteria - 1396; Metazoa - 17338; Fungi…	CS68067
At5g23310	SAIL_224_E05	7	7	no	seed pigment defect	no	4b	--	ND		experimental evidence; PMID 18431481	Fe superoxide dismutase	CS68068
At5g23310	SALK_103228	5	11	no	seed pigment defect, survival and growth defect	yes	4b	--	ND		experimental evidence; PMID 18431481	Fe superoxide dismutase	CS68069
At5g24830	SALK_102736	5	12	no	developing seed defect	yes	1	--	ND		Bioinformatic; TargetP score 400 stroma. No other evidence.	pentatricopeptide (PPR) repeat-containing protein; INVOLVED IN: biological_process unknown; EXPRESSED IN: 22 plant structures; EXPRESSED DURING: 14 growth stages; CONTAINS InterPro DOMAIN/s: Pentatricopeptide repeat (InterPro:IPR002885); BEST Arabidopsis thaliana protein match is: pentatricopeptide (PPR) repeat-containing protein (TAIR:AT1G12300.1); Has 22335 Blast hits to 5701 proteins in 178 sp…	CS68070
At5g39420	SALK_083552	7	13	no	developing seed defect	yes	1	--	ND		Bioinformatic; TargetP score 598 lumen	Arabidopsis thaliana cdc2c (cdc2cAt); FUNCTIONS IN: protein serine/threonine kinase activity, protein kinase activity, kinase activity, ATP binding; INVOLVED IN: protein amino acid phosphorylation, N-terminal protein myristoylation; EXPRESSED IN: 9 plant structures; EXPRESSED DURING: L mature pollen stage, M germinated pollen stage, 4 anthesis, C globular stage, petal differentiation and expansio…	CS68071
At5g39420	WiscDsLoxHs181_09A	6	9	yes	--	no	--	--	--	expressed, low in mutant and wt	Bioinformatic; TargetP score 598 lumen	Arabidopsis thaliana cdc2c (cdc2cAt); FUNCTIONS IN: protein serine/threonine kinase activity, protein kinase activity, kinase activity, ATP binding; INVOLVED IN: protein amino acid phosphorylation, N-terminal protein myristoylation; EXPRESSED IN: 9 plant structures; EXPRESSED DURING: L mature pollen stage, M germinated pollen stage, 4 anthesis, C globular stage, petal differentiation and expansio…
At5g42390	SALK_087683	1	7	no	developing seed defect	yes	1	--	ND		experimental evidence; PMID 20061580, 18431481	chloroplast-localized metalloprotease (stromal processing peptidase) Insulinase (Peptidase family M16) family protein; FUNCTIONS IN: metalloendopeptidase activity, zinc ion binding, catalytic activity, metal ion binding; INVOLVED IN: proteolysis; LOCATED IN: mitochondrion, chloroplast stroma, chloroplast; EXPRESSED	CS68072
At5g42390	SALK_141917	9	8	no	developing seed defect	yes	3	--	ND		experimental evidence; PMID 20061580, 18431481	chloroplast-localized metalloprotease (stromal processing peptidase) Insulinase (Peptidase family M16) family protein; FUNCTIONS IN: metalloendopeptidase activity, zinc ion binding, catalytic activity, metal ion binding; INVOLVED IN: proteolysis; LOCATED IN: mitochondrion, chloroplast stroma, chloroplast; EXPRESSED	CS68073
At5g44710	SAIL_285_E03	9	33	no	very early developing seed defect	no	3	--	--		No good bioinformatic or experimental evidence.	FUNCTIONS IN: molecular_function unknown; INVOLVED IN: biological_process unknown; LOCATED IN: cellular_component unknown; EXPRESSED IN: 23 plant structures; EXPRESSED DURING: 13 growth stages; CONTAINS InterPro DOMAIN/s: Ribosomal protein S27/S33, mitochondrial (InterPro:IPR013219); Has 56 Blast hits to 56 proteins in 30 species: Archae - 0; Bacteria - 0; Metazoa - 6; Fungi - 30; Plants - 16; Vi…	CS68074
At5g46130	SALK_017926	2	8	no	seed pigment defect or developing seed defect	yes	1	--	ND		Bioinformatic; TargetP score 596 mitochondria	Protein of unknown function (DUF295); CONTAINS InterPro DOMAIN/s: Protein of unknown function DUF295 (InterPro:IPR005174); BEST Arabidopsis thaliana protein match is: Protein of unknown function (DUF295) (TAIR:AT5G46140.1); Has 1807 Blast hits to 1807 proteins in 277 species: Archae - 0; Bacteria - 0; Metazoa - 736; Fungi - 347; Plants - 385; Viruses - 0; Other Eukaryotes - 339 (source: NCBI BLin…	CS68075
At5g46390	SAIL_862_G03	4	8	no	seed pigment defect	yes	1; low rescue rate	--	ND		Experimental evidence; PMID 20049866, 11719511	Peptidase S41 family protein; FUNCTIONS IN: serine-type peptidase activity; INVOLVED IN: proteolysis, intracellular signaling pathway; LOCATED IN: chloroplast thylakoid lumen; EXPRESSED	CS68076
At5g46580	SAIL_607_A04	8	8	yes	--	no	--	--	--		Experimental evidence; PMID 20423899, 20061580, 18431481	pentatricopeptide (PPR) repeat-containing protein; INVOLVED IN: biological_process unknown; LOCATED IN: chloroplast; EXPRESSED
At5g46580	WISCDSLOXHS214_12F	6	20	no	mild developing seed defect or seed pigment defect	yes	root only	--	ND		Experimental evidence; PMID 20423899, 20061580, 18431481	pentatricopeptide (PPR) repeat-containing protein; INVOLVED IN: biological_process unknown; LOCATED IN: chloroplast; EXPRESSED	CS68077
At5g58020	SALK_040515	2	20	no	seed pigment defect	yes	4c	--	ND		No good bioinformatic or experimental evidence.	unknown protein; CONTAINS InterPro DOMAIN/s: Protein of unknown function DUF602 (InterPro:IPR006735); Has 385 Blast hits to 385 proteins in 189 species: Archae - 0; Bacteria - 0; Metazoa - 153; Fungi - 117; Plants - 50; Viruses - 0; Other Eukaryotes - 65 (source: NCBI BLink).	CS68079
At5g60590	SALK_152667	4	8	no	very early developing seed defect	no	3	--	ND		Bioinformatic; TargetP score 755 lumen	DHBP synthase RibB-like alpha/beta domain; FUNCTIONS IN: molecular_function unknown; INVOLVED IN: biological_process unknown; LOCATED IN: chloroplast; EXPRESSED	CS68080
At5g60750	SALK_028403	10	8	yes	--	yes	--	--	--		Bioinformatic; TargetP score 934 chloroplast transmembrane	CAAX amino terminal protease family protein; FUNCTIONS IN: endopeptidase activity; INVOLVED IN: proteolysis; LOCATED IN: chloroplast, membrane; EXPRESSED IN: 23 plant structures; EXPRESSED DURING: 14 growth stages; CONTAINS InterPro DOMAIN/s: Abortive infection protein (InterPro:IPR003675); BEST Arabidopsis thaliana protein match is: CAAX amino terminal protease family protein (TAIR:AT1G14270.1);…
At5g60750	SALK_035460	4	8	no	developing seed defect	yes	1	--	ND		Bioinformatic; TargetP score 934 chloroplast transmembrane	CAAX amino terminal protease family protein; FUNCTIONS IN: endopeptidase activity; INVOLVED IN: proteolysis; LOCATED IN: chloroplast, membrane; EXPRESSED IN: 23 plant structures; EXPRESSED DURING: 14 growth stages; CONTAINS InterPro DOMAIN/s: Abortive infection protein (InterPro:IPR003675); BEST Arabidopsis thaliana protein match is: CAAX amino terminal protease family protein (TAIR:AT1G14270.1);…	CS68081
At5g61560	WISCDSLOXHS043_12B	4	6	yes	developing seed defect, survival and growth defect	yes	4c	--	ND		Experimental evidence; PMID plasma membrane, 17317660, plastid, 18431481	U-box domain-containing protein kinase family protein; FUNCTIONS IN: ubiquitin-protein ligase activity, protein serine/threonine kinase activity, protein kinase activity, kinase activity, ATP binding; INVOLVED IN: protein amino acid phosphorylation, protein ubiquitination, response to stress; LOCATED IN: chloroplast, plasma membrane; EXPRESSED	CS68085
At5g65560	SAIL_586_F04	2	8	no	developing seed defect	yes	ND	--	ND		Bioinformatic; TargetP score 460 chloroplast, 471 mitochondria	pentatricopeptide (PPR) repeat-containing protein; FUNCTIONS IN: molecular_function unknown; INVOLVED IN: biological_process unknown; LOCATED IN: cellular_component unknown; EXPRESSED IN: 24 plant structures; EXPRESSED DURING: 14 growth stages; CONTAINS InterPro DOMAIN/s: Pentatricopeptide repeat (InterPro:IPR002885); BEST Arabidopsis thaliana protein match is: pentatricopeptide (PPR) repeat-cont…	CS68088
At5g65560	SALK_004303	3	21	yes	--	yes	--	--	--	expressed	Bioinformatic; TargetP score 460 chloroplast, 471 mitochondria	pentatricopeptide (PPR) repeat-containing protein; FUNCTIONS IN: molecular_function unknown; INVOLVED IN: biological_process unknown; LOCATED IN: cellular_component unknown; EXPRESSED IN: 24 plant structures; EXPRESSED DURING: 14 growth stages; CONTAINS InterPro DOMAIN/s: Pentatricopeptide repeat (InterPro:IPR002885); BEST Arabidopsis thaliana protein match is: pentatricopeptide (PPR) repeat-cont…
a See Figure 1.
b See also Figure 2. -- = not assessed
c See Figure 4 and Table S6. -- = not done
d See Tables 2 and S7. -- = no response.
e See Table 3. -- = no phenotype, ND = not done.
f See Table S4.
g See Table 1 for reference key.
h For stock numbers not listed here see Table S2

## Sheet: Table S1 Tab C
Annotated Locus	Allele	Allele score a	# plants genotyped	Homozygote found?	Developing seed phenotype or seedling phenotype b	Abnormal mature seed phenotype	Media screen results c	Non-photorespiratory conditional phenotype d	Chlorophyll fluorescence phenotype e	RT-PCR results f	Chloroplast localization evidence g	TAIR 10 Annotation (abbreviated)
C. Unconfirmed mutants with unclear or conflicting evidence, or not chloroplast-targeted.
At1g10480	SALK_144670	8	18	no	evidence for seed pigment defect, very early developing seed defect, or seedling lethal	no	2	--	ND		Bioinformatics; TargetP score 777 stroma	zinc finger protein
At1g25155 or At1g24807 or At1g24909 or At1g25083	SALK_078433	5	8	no	unconfirmed seedling lethal	no	2 or 4c	unconfirmed	--		Bioinformatics; cytosol	Glutamine amidotransferase type 1 family protein; FUNCTIONS IN: catalytic activity, anthranilate synthase activity
At1g25155 or At1g24807 or At1g24909 or At1g25083	SALK_148023	5	10	no	unconfirmed seedling lethal	no	2 or 4c	--	unconfirmed		Bioinformatics; cytosol	Glutamine amidotransferase type 1 family protein; FUNCTIONS IN: catalytic activity, anthranilate synthase activity
At1g25155 or At1g24807 or At1g24909 or At1g25083	WiscDsLox361C10	2	16	no	unconfirmed seedling lethal	no	2 or 4c	unconfirmed	unconfirmed		Bioinformatics; cytosol	Glutamine amidotransferase type 1 family protein; FUNCTIONS IN: catalytic activity, anthranilate synthase activity
At1g63400	SALK_145752	1	19	no	unconfirmed seedling lethal	no	2	yes	ND		Bioinformatics; mitochondria 570, chloroplast 350	Pentatricopeptide repeat (PPR) superfamily protein; CONTAINS InterPro DOMAIN/s: Pentatricopeptide repeat (InterPro:IPR002885); BEST Arabidopsis thaliana protein match is: pentatricopeptide (PPR) repeat-containing protein (TAIR:AT1G62590.1); Has 69149 Blast hits to 15301 proteins in 308 species: Archae - 5; Bacteria - 75; Metazoa - 1145; Fungi - 1297; Plants - 63981; Viruses - 0; Other Eukaryotes …
At2g43250	SALK_028202	9	2	yes	--	no	--	--	--	expressed	Bioinformatics; TargetP score 406 secretory, 380 chloroplast	unknown protein; EXPRESSED IN: 6 plant structures; EXPRESSED DURING: 4 anthesis, petal differentiation and expansion stage; Has 14 Blast hits to 14 proteins in 6 species: Archae - 0; Bacteria - 0; Metazoa - 0; Fungi - 0; Plants - 14; Viruses - 0; Other Eukaryotes - 0 (source: NCBI BLink).
At2g43250	SALK_144233	9	13	no	unconfirmed seedling lethal	no	2	--	ND		Bioinformatics; TargetP score 406 secretory, 380 chloroplast	unknown protein; EXPRESSED IN: 6 plant structures; EXPRESSED DURING: 4 anthesis, petal differentiation and expansion stage; Has 14 Blast hits to 14 proteins in 6 species: Archae - 0; Bacteria - 0; Metazoa - 0; Fungi - 0; Plants - 14; Viruses - 0; Other Eukaryotes - 0 (source: NCBI BLink).
At3g14530	SAIL_1148_A03	4	27	no	unconfirmed seedling lethal	no	2	--	ND		Bioinformatics; TargetP score 770 lumen	Terpenoid synthases superfamily protein; FUNCTIONS IN: farnesyltranstransferase activity; INVOLVED IN: isoprenoid biosynthetic process; LOCATED IN: chloroplast; CONTAINS InterPro DOMAIN/s: Polyprenyl synthetase-related (InterPro:IPR017446), Terpenoid synthase (InterPro:IPR008949), Polyprenyl synthetase (InterPro:IPR000092); BEST Arabidopsis thaliana protein match is: geranylgeranyl pyrophosphate …
At5g26260 or At5g26280	SALK_028458	9	6	yes	--	no	--	--	--	expressed	Experimental and bioinformatic evidence conflict	meprin and TRAF homology domain-containing protein / MATH domain-containing protein; FUNCTIONS IN: molecular_function unknown; INVOLVED IN: biological_process unknown; LOCATED IN: chloroplast; EXPRESSED
At5g26260 or At5g26280	SALK_107244	1	14	unknown	unconfirmed seedling lethal	no	2	unconfirmed	unconfirmed		Experimental and bioinformatic evidence conflict	meprin and TRAF homology domain-containing protein / MATH domain-containing protein; FUNCTIONS IN: molecular_function unknown; INVOLVED IN: biological_process unknown; LOCATED IN: chloroplast; EXPRESSED
At5g50640	SAIL_255_G05	4	8	no	unconfirmed seedling lethal	no	ND	ND			Bioinformatics; TargetP score 856 chloroplast transmembrane	CBS domain-containing protein / octicosapeptide/Phox/Bemp1 (PB1) domain-containing protein; LOCATED IN: chloroplast; EXPRESSED IN: cultured cell; CONTAINS InterPro DOMAIN/s: Octicosapeptide/Phox/Bem1p (InterPro:IPR000270), Cystathionine beta-synthase, core (InterPro:IPR000644)
At5g50640	SALK_069636	1	14	no	unconfirmed seedling lethal	no	ND	ND			Bioinformatics; TargetP score 856 chloroplast transmembrane	CBS domain-containing protein / octicosapeptide/Phox/Bemp1 (PB1) domain-containing protein; LOCATED IN: chloroplast; EXPRESSED IN: cultured cell; CONTAINS InterPro DOMAIN/s: Octicosapeptide/Phox/Bem1p (InterPro:IPR000270), Cystathionine beta-synthase, core (InterPro:IPR000644)
At5g50640	SALK_098015	5	15	no	unconfirmed seedling lethal	no	2	--	ND		Bioinformatics; TargetP score 856 chloroplast transmembrane	CBS domain-containing protein / octicosapeptide/Phox/Bemp1 (PB1) domain-containing protein; LOCATED IN: chloroplast; EXPRESSED IN: cultured cell; CONTAINS InterPro DOMAIN/s: Octicosapeptide/Phox/Bem1p (InterPro:IPR000270), Cystathionine beta-synthase, core (InterPro:IPR000644)
At2g26100	FLAG_245F02	8	> 50	no	unconfirmed gametophyte lethal	no	2, unconfirmed	--	ND		Bioinformatics; TargetP score 845 chloroplast transmembrane	galactosyltransferase family protein; FUNCTIONS IN: transferase activity, transferring hexosyl groups, transferase activity, transferring glycosyl groups; INVOLVED IN: protein amino acid glycosylation; LOCATED IN: chloroplast, membrane; CONTAINS InterPro DOMAIN/s: Glycosyl transferase, family 31 (InterPro:IPR002659); BEST Arabidopsis thaliana protein match is: galactosyltransferase family protein…
At2g26100	SAIL_399_C05	8	12	yes	--	no	ND	--	ND		Bioinformatics; TargetP score 845 chloroplast transmembrane	galactosyltransferase family protein; FUNCTIONS IN: transferase activity, transferring hexosyl groups, transferase activity, transferring glycosyl groups; INVOLVED IN: protein amino acid glycosylation; LOCATED IN: chloroplast, membrane; CONTAINS InterPro DOMAIN/s: Glycosyl transferase, family 31 (InterPro:IPR002659); BEST Arabidopsis thaliana protein match is: galactosyltransferase family protein…
At5g37550	SAIL_37_F11	2	8	no	unconfirmed gametophyte lethal	no	1	--	ND		Bioinformatics; TargetP score 606 chloroplast, 729 cytoplasm	unknown protein; BEST Arabidopsis thaliana protein match is: unknown protein (TAIR:AT1G66190.1); Has 1807 Blast hits to 1807 proteins in 277 species: Archae - 0; Bacteria - 0; Metazoa - 736; Fungi - 347; Plants - 385; Viruses - 0; Other Eukaryotes - 339 (source: NCBI BLink).
At5g37550	SALK_039670	8	8	yes	--	no	--	--	--		Bioinformatics; TargetP score 606 chloroplast, 729 cytoplasm	unknown protein; BEST Arabidopsis thaliana protein match is: unknown protein (TAIR:AT1G66190.1); Has 1807 Blast hits to 1807 proteins in 277 species: Archae - 0; Bacteria - 0; Metazoa - 736; Fungi - 347; Plants - 385; Viruses - 0; Other Eukaryotes - 339 (source: NCBI BLink).
At4g25910	GABI_791C01	2	42	yes	survival or growth defect; unconfirmed gametophyte lethal 2' insertion	no	4c	--	ND		experimental evidence; PMID 20061580, 19224954 (GFP), 12553879 (GFP)	Encodes a protein containing the NFU domain that may be involved in iron-sulfur cluster assembly. Part of a five member gene family, more closely related to NFU1 and 2 than to NFU4 and 5. Targeted to the chloroplast.
At4g25910	SALK_103895	9	6	yes	survival or growth defect	yes, 2' insertion	--	--	--	expressed; decreased in mutant compared to wt	experimental evidence; PMID 20061580, 19224954 (GFP), 12553879 (GFP)	Encodes a protein containing the NFU domain that may be involved in iron-sulfur cluster assembly. Part of a five member gene family, more closely related to NFU1 and 2 than to NFU4 and 5. Targeted to the chloroplast.
At3g01800	SALK_140411	6	14	no	developing seed defect	yes	4c	--	ND		Experimental evidence; mitochondria PMID 14671022; bioinformatic TargetP score 930 mitochondria	ribosome recycling factor family protein / ribosome releasing factor family protein; INVOLVED IN: translation; LOCATED IN: mitochondrion; EXPRESSED IN: 19 plant structures; EXPRESSED DURING: 13 growth stages; CONTAINS InterPro DOMAIN/s: Ribosome recycling factor, bacterial-like (InterPro:IPR015998), Ribosome recycling factor (InterPro:IPR002661); BEST Arabidopsis thaliana protein match is: RRF (R…
a See Figure 1.
b See also Figure 2. -- = not assessed
c See Figure 4 and Table S6. -- = not done
d See Tables 2 and S7. -- = no response.
e See Table 3. -- = no phenotype, ND = not done.
f See Table S4.
g See Table 1 for reference key.
