# Supplementary material for: Analysis of Essential Arabidopsis Nuclear Genes Encoding Plastid-Targeted Proteins
Source: PLoS One. 2013 Sep 4;8(9):e73291. doi: 10.1371/journal.pone.0073291 (PMC3762728; doi:10.1371/journal.pone.0073291)
Supplement: Table S2 — Mutants in genes likely to be non-essential under laboratory growth conditions. (XLSX) [file pone.0073291.s006.xlsx]

## Sheet: Table S2
Annotated Locus a	Allele	Allele score b	Genotype(s) found	Left Primer	Right Primer	Seed ID location	RT-PCR results c	ABRC stock number
At1g01690	SALK_040779	5	hom, wt	TGTGCAATTCAATTCATGCAG	GGTCATTGTATCATCGCTTTTG	B10189, A10	ND d	CS67240
At1g01695	SALK_032739	2	hom	TTCACCTTCATTCTCTGCACC	CAAAAGCGATGATACAATGACC	B10189, A09	ND	CS67239
At1g01695	SALK_056206	2	hom, wt	GAAAGGATTGTATGGCTTCCC	CTTTTCTTGAACCTCGGGAAC	B10290, B03	ND
At1g02020	SALK_044542	1	hom	AGTCGTGTGTTTCGTTATGCC	AGGAGCAATGAGATAGGCCTC	B10257, G12	ND
At1g02020	SALK_053961	1	all wt e	CTTAAAGAGGGAATTTTGCCG	GAATTCTCCGGGAAGAAGTTG	not harvested
At1g02020	SALK_130552	9	wt, het	GTTCAAGGAGTGCTTCGTCTG	AATGTCCAATCTGTGCCAAAG	B10189, A05	ND	CS67238
At1g02120	SALK_007782	5	hom, het, wt	AACAACTCCATCGCTTACCTG	TGACCCTTCCACTTCTTCTCC	B10257, D11	ND	CS67462
At1g02120	SALK_120954	5	hom, het, wt	TCGTTGGGACAAACTGAGAAC	TGATGGATGGTTGGAATATGG	B10257, E07	ND	CS67465
At1g02150	SAIL_401_G03	2	hom, het	TTCAATGTCTCCCATCCTCAC	CACGGTGGACTACGAGAGAAG	B10272, E10	ND	CS67584
At1g02475	SAIL_880_E12	1	het, wt	CTGAACATCTCGTCCTTTTGG	TCAAATCCACCTGGACAGATG	B10262, H06	ND
At1g02475	SAIL_880_E12	1	het, wt	CTGAACATCTCGTCCTTTTGG	TCAAATCCACCTGGACAGATG	B10262, H10	ND
At1g02475	SALK_141575	1	hom, het	GTTGTGGCAGATCTTTCGTTC	CGTGATAGATCAGGCTTGTCC	B10272, H01	ND	CS67632
At1g03030	SAIL_544_C09	9	hom	TGAATTCGATGCTTTTGTATGG	TTGTGAAACCTGGAACAAAGG	B10268, C09	expressed	CS67500
At1g03030	SALK_076854	2	all wt	TATTATCAGCTCTGCGTTGGG	ATTTGTATCGTTCGCAACTCG	not harvested
At1g03750	SALK_064382	6	all wt	TGAATCAAAAGACCATCACCG	TCCAGAATTTGAGAAGAACCATC	not harvested
At1g03750	SALK_087472	2	hom	CCTGTCTCAAGCAGTGATCTC	CGGAATATCTGCAAGCAAGAG	B10189, A04	ND	CS67237
At1g04445	SAIL_247_E05	1	all wt	GTTGTTTGGTTTGACCGTTTG	TTGCCTTTCAATGTTTGACTTC	not harvested
At1g04445	SALK_130261	8	hom, het	GTCTCCGGAAAAAGATCCATC	ATGACAGTGGAGCAAGGATTG	not harvested
At1g05030	SALK_052078	1	hom, het, wt	CACTCAAGCTTCCGTCGTTAG	GAGGAAAAGCCGATAACCATC	B10278, G10	ND	CS67717
At1g06410	SALK_116339	4	all wt	CACTCAAGCTTCCGTCGTTAG	GAGGAAAAGCCGATAACCATC	not harvested
At1g06410	SALK_135044	2	hom, het, wt	TTCAAGCATGCATGTCACTTC	ATAAAGCTCCAAGCCAGGAAG	B10189, A07	ND	CS67235
At1g06800	SM_3_28412	2	hom	TTGTACCAAAATACGGGGATG	TAGATCCAGAAACCCGGATTC	B10268, C01	ND	CS67494
At1g06800	WiscDsLox434H9	2	hom, wt	TTATTCTCCATTCGGCATTTG	CGATTTCGATCCATTTTCAAG	B10268, H09	ND	CS67540
At1g07705	SALK_062057	9	hom, het, wt	ATCTTACAGGCGGTTCCTCTC	AGTCGTGACCTGAAAAGAAGG	B10257, E05	expressed	CS67464
At1g07705	SALK_062373	9	all wt	CGGAATCTTGAAGAACATTCG	CCTTCAGTGAGCTCAGGAATG	not harvested
At1g07970	SALK_113480	1	hom	TCCAAAATAAGAGTTTGGGGG	AACCCATTTGTTTTGAGGGAG	B10272, E11	ND	CS67610
At1g08110	SALK_131526	2	all wt	GCCACCATATTTAAAGCTCCC	ATTCGGAAAAACCGTCTTTTG	not harvested
At1g08110	WiscDsLoxHs093_12A	5	hom, het	AAAACTTACGACATCCCCAGC	CTTCCACTCTCCAGTCACAGC	B10268, H04	ND	CS67536
At1g08550	SALK_038510	2	all wt	CACGAAATTCTCCTCGTCTTG	TGAGGCAGAGATATTGCTTGC	not harvested
At1g08550	SALK_124757	2	hom, het	GCTCCATACTCTTCAATTGTTGAG	AACTGCACCACCATATCCATC	B10189, A01	ND
At1g09180	SALK_048796	4	hom, wt	CTGTCTCCCGATTCTGTTCTG	GCCACCAGGTTTGATTAGTTTC	B10272, C04	ND	CS67559
At1g09180	SALK_121044	4	het, wt	TGTTTTTAGGCCTCGACAATG	TTGTATTTTTCTGGCTCGGTG	not harvested
At1g09190	SAIL_330_B04	8	all wt	CTGTCACGGCAAAACTAAACC	CCATTAAACCTCCTCTGCTCC	not harvested
At1g09190	SALK_091101	1	hom, wt	ACTTTTCCCACTGGATGTGTG	CCCAATCCTAATTTTCCCAAG	B10189, A03	ND	CS67236
At1g09600	SALK_001316	2	hom, wt	TGAGCCTTCACATCAATTTCC	TGTTAGATTGGACAAGGGACG	B10272, E12	ND	CS67611
At1g10390	SALK_015016	2	hom, wt	AACCAGAACCCCCAAATGTAG	GAGCATCTCCAGCATCTTCAC	B10272, D08	ND	CS67573
At1g11480	SALK_007929	1	hom	TGTGCAACGATGTCAAAGAAG	AATCAGTGCCCGTTCTACATG	B10189, B09	ND
At1g11480	SALK_107914	1	het	TCATCTCCAAACGGTTATTCG	ATCATCAGCCGAATCAACAAG	B10187, B05	ND
At1g11840	SALK_059170	9	hom, het	AGCAATCTCATTCATTTCCCC	TTCTAAATGGGCTGAGATCCC	B10257, H01	ND	CS67475
At1g11840	WiscDsLoxHs051_12B	4	all wt	TTCTCCAATTGTCTTGGATGG	ATTTCTAAATTCCTCGCAGGC	not harvested
At1g12000	SALK_054079	8	hom, het, wt	GCATCCATTCTCAAACTACACG	CCCATGCGAGCTTGTTATTTC	B10271, F05	ND
At1g12250	SAIL_1147_G02	8	hom	ACATGGAACAACGTCAGAAGC	TCGAAAAACAATTCAATCCCC	B10268, E08	ND	CS67520
At1g12250	WISCDSLOXHS087_07C	5	hom, het	CATCTCCAGGGTCCTAACTCC	CAGCTAAGTTCCCGTTCAAAC	B10272, E03	ND	CS67578
At1g12900	SAIL_384_G02	5	all wt	AGAAGGAGCAAGAAGGGTCAC	TCCTGAAGGTTTGACATCAGC	not harvested
At1g12900	SALK_023971	9	hom, wt	CAAGATGCAAAGCTTAGCACTG	GCAGAAGTTTGGAAACTGACG	not harvested
At1g12900	SALK_048682	9	all wt	TCCTGTATCCACCATTGCTTC	GCGCAAAACAAAAAGGTACAG	not harvested
At1g14345	SM_3_31688	4	hom	CAAATTTTAGTGGAATCCAATGG	GTCTCCCTCCACGAAACTACC	B10278, H09	ND	CS67727
At1g15060	GABI_142B11	1	hom	TCTGACTTTATATTTCTCACTAACTCGC	ATATGCCTTGCAAAAGAGCAC	B10257, F07	ND	CS67594
At1g15060	SALK_087673	10	hom, wt	ACCTGAGGAGGAGGCAAGTAG	AAAAGAAAACATCAAAACTAACCAC	B10220, C10	ND	CS67367
At1g15170	SAIL_282_H03	1	hom	AAAACAGCCTTTGGAGAATGG	GTGTCTCAGAACAGGCAGAGG	B10268, H07	ND	CS67538
At1g16445	SALK_005533	5	hom, wt	TACACTGTACCTCACTCGGGC	ATTTTCGAATTGCAATGCAAC	B10207, A08	ND	CS67287
At1g16880	WISCDSLOXHS054_06G	5	hom, het	TTCCTGATCCAAATCATCGAG	TTTGGATTGCTTTTTCGATTG	B10278, G05	ND	CS67712
At1g20070	SALK_067441	8	hom	CGTAGTGATATCCTCGATGCTC	GAATGGTCTCAAACCCGAAAC	B10220, H01	ND	CS67311
At1g20070	SALK_067552	9	all wt	CGTAGTGATATCCTCGATGCTC	GAATGGTCTCAAACCCGAAAC	not harvested
At1g20750	SALK_079991	7	hom, wt	TTTCGTAACTCTTTACGGTTGATG	CTGAAAGCTCAAATGGTCAGG	B10220, E06	ND	CS67376
At1g22040	SALK_117466	9	hom	TCTTCATAAACAACAACCGGC	TTTCACATCAATCCAACGGTC	B10189, B05	expressed	CS67244
At1g22040	SALK_147642	9	hom	TGAAAATAACAAAAGGAGCTTTTG	AAATTTCCCAACAATTAGGCG	B10189, B04	expressed	CS67243
At1g22300	SAIL_622_F06	8	het, wt	TTTCCCTTGGACTCTTCCTTC	GGGCCATGTACAAAACATTTG	B10187, H07	ND
At1g22300	SAIL_779_F12	9	hom, het, wt	TTGAACCCTAACTAAACCCCG	TAACATGGAGAATTTGGCGAC	B10235, D04	expressed	CS67417
At1g22300	SALK_082547	9	all wt	ATCGGAGCAATAAAAGATCGG	TAACATGGAGAATTTGGCGAC	not harvested
At1g22300	WISCDSLOXHS036_10E	5	hom, het, wt	TCAGGAAGAACACAAGCAAGAG	AAAAAGTAGATCCAACGGCTG	B10262, A02	ND
At1g22470	SAIL_1229_C04	4	all wt	GAAGCGTGACACGTCTTTTTC	GGCCTTTTGGGAAAATAAAAG	not harvested
At1g22470	SALK_013655	1	hom, wt	AACCAAGAGATGGTGATGGTG	TTGCAGAGGAGATAAACAAGAGG	B10272, D09	ND	CS67574
At1g22630	FLAG_038B08	7	hom	AAAAGAACATGGCGAAAACAC	TACAATCAAAGTTTCTGCGGG	B10268, A02	ND	CS67481
At1g23110	SAIL_1263_F01	9	hom, het	AATCCAGTCTCTCACGCTGAC	TTTGATTGCTGCATGATATGC	B10282, B01	ND
At1g23110	SALK_047352	5	hom	CGTTGAATTTTATCGAAACGC	TGCGTACACCTTTGTGTTCAG	B10207, B08	ND	CS67308
At1g23540	SAIL_324_F02	1	hom, wt	TTTTTCCTGGGAAAAGGAAAG	ATTGGGATGTGGCAAGTACTG	B10290, D08	ND	CS67753
At1g24490	SALK_136199	5	hom, het, wt	CCAATCATCAGTGGAAGAAGC	ATTGGTTCCACAATTGTGGAG	B10277, F03	ND
At1g25360	SM_3_29668	2	hom, het	TCATTACTTTCGGGTTTCAGC	CAAACCTTCTTCTCCAAACCC	B10278, H08	ND	CS67726
At1g26360	SALK_069217	2	hom, wt	ATCTGTCAAAATCAACGGCAG	GCAAACTCAAACAAAAGCTGC	B10272, D01	ND	CS67567
At1g26360	SALK_069466	5	all wt	GCAAACTCAAACAAAAGCTGC	ATCTGTCAAAATCAACGGCAG	not harvested
At1g27880	SAIL_194_F03	8	hom	GAGGAATGGGGCAAAATTATG	ACGGAAGAAGAAAACCTAGCG	B10189, H10	ND	CS67294
At1g27880	SAIL_373_F12	1	hom, wt	TTATATTATATCCCATCCCGCG	TATCGGTGATGAGATTCGGAG	B10207, A02	ND	CS67298
At1g28020	WiscDsLox418D05	2	hom, het	TTGGAATCACGGAGATTCTTG	TCCTTTGGAACCCTATCATCC	B10290, D10	ND	CS67755
At1g28530	SAIL_659_F07	1	hom, het	TTTACTGTATTGCCGAATCGC	CTCGAGGGTTTTCGAAATCTC	B10268, F04	ND	CS67526
At1g28530	SAIL_708_F05	2	het, wt	AGAGCGAGCTAAAAGATTGCG	CACACAACATATCAGCATCTCG	B10268, F03	ND
At1g29070	SALK_053795	1	all wt	GCGCTCCTCCTCTTCTTTATC	ACACTCCCAAATCGAATTCAC	not harvested
At1g29070	SALK_053803	8	het, wt	AAATGACATTGATCAGAGCGC	ATCAACCAAACCCAAAGAACC	B10187, F05	ND
At1g29070	SALK_113878	3	all wt	AAAAACCCTTGATGAATGTTGG	CAAACAACATTTACTTGCGGC	not harvested
At1g29070	WISCDSLOX457-460A3	4	hom	TTTTGTCCCACATCGTTTAGG	CTGGGTCTTGATTCTGAGCAG	B10278, A08	ND	CS67664
At1g29390	GABI_188H02	1	hom, het	AGATGTGCTTGCATTTATCCG	TGCTGCTGACATTATGAATCAG	B10257, F03	ND	CS67586
At1g29390	SALK_017957	1	hom, het, wt	GAGAAGGGTTCAGTTCTTGCC	ACGCAAGAAATTGTCGAGATC	B10257, E01	ND	CS67463
At1g30475	SALK_008658	1 or 8	hom, het	AATCACCGATGAAGTCACACC	CAATAAAAGCAAGCTCGAACG	B10271, E02	ND	CS67575
At1g31080	SAIL_765_B07	4	hom, het	AATCTTGATGTGTCACCGACC	AAAAGCCGATATGCATCAATG	B10268, D02	ND	CS67505
At1g31430	SAIL_557_G11	1	hom	TTTCCTTGCTCTAAAGCTCCC	TGGAATCAAACTCCAAGCAAC	B10278, G02	ND	CS67709
At1g31790	SALK_002961	4	all wt	TTGAAATGGGTGATTACGAGG	CAGATCAGATCCGAACGATTC	not harvested
At1g31790	SALK_136174	6	hom	TGCTTTCAAGATTCCGTCTTG	TTGTGTCAGGGTCGCTAAAAC	B10207, D10	ND	CS67317
At1g31814	SALK_098628	1	all wt	TTCCCTTCAGCACAAACTCTC	CCGCATCGATTAATCAAATTG	not harvested
At1g31814	SALK_150413	8	hom	GTTTCACCAACTCGAGGTCTG	GACTGGTGTCTCCGTCGTAAC	B10220, D07	ND	CS67373
At1g32080	SAIL_1251_A08	1	hom	GTTAGCTGACTTTGGTTTCGG	GATTTTGACACCTGAAGCAGC	B10272, F01	ND	CS67612
At1g32220	FLAG_030A02	5	het, wt	GCGGATAACGGATTTTAGTCC	TATCGATGACCGATCTCCTTG	B10271, D05	ND
At1g32220	SAIL_849_A07	4	hom, het, wt	GCGGATAACGGATTTTAGTCC	TATCGATGACCGATCTCCTTG	B10278, H01	ND	CS67720
At1g32520	SALK_010709	8	hom, het	TCACAATCCTCGAGCCAATAG	ATCCGTATCTTTGGAGCAACC	B10189, H01	ND	CS67286
At1g32520	SALK_012417	5	all wt	GAGACACTTTGTTGAGATTGGC	ACTTGCAAGAAAATGGC	not harvested
At1g32760	SAIL_789_A08	8	hom, het	ACCACTGCGTCGGTAACTATG	TAGTGAATCTCTCAGGCGGAG	B10268, E05	expressed	CS67517
At1g32760	SALK_126587	8	hom, het	CAAAACTCTCAATCGCAGCTC	CCATCATGAACTTTGTTGACTTG	B10272, F04	expressed	CS67613
At1g33120	SALK_109975	6	hom, wt	TTGACGGTAACGATATCGAGC	ACACCCTCTAAATTTGTGGGC	B10220, E07	ND	CS67377
At1g33590	GABI_072E10	1	hom	TTTTGAAAACCAAACGTTATAACG	TGGAAAAGGAATTGAGGAAAAG	B10257, E10	ND	CS67466
At1g33590	SAIL_196_E03	9	hom, wt	GGTTATACCCGCTTTGAAAGC	ATTTCGGGGTTAAAAGTCACC	B10207, F11	ND	CS67338
At1g33590	SALK_073309	9	hom	TGACCCGAGTCATTTTATTTCC	GGTTATACCCGCTTTGAAAGC	B10220, B11	ND
At1g34160	SALK_058063	1	hom	TGGGTCGATTATCTTTTTGGG	ACAGGCATTTCATCGAACAAC	B10278, B12	ND	CS67676
At1g35210	SALK_129104	4	hom, het, wt	TTCAAACTTTCCCGGAAAATC	CGCAAATCTCTTGATTTAGCG	B10277, C05	ND
At1g35420	SALK_073522	2	hom	GGTTTTCTCGACATTCCTCTTC	TGAAGAACATTTATGCCCTCG	B10278, B09	ND	CS67673
At1g38065	SALK_118952	1	hom, wt	GTTAACTCGGTTAAGGTCGGG	CTTAATCGTGGAAGCAAATGG	B10272, F06	ND	CS67615
At1g44446	SAIL_1238_D01	2	hom, het	ACCCTGATGGAGGCTGTAAAG	TGACATTTGACAACCATTAATGG	B10257, C12	ND	CS67585
At1g44446	SAIL_326_H02	1	all wt	AACTAGTGATGGACAACCAAACC	CATTCATTCCACAAACTTAGCATC	not harvested
At1g44446	SALK_085897	4	hom, het, wt	GAGCAAAGTCTAGTGACATTCGG	GAATGCTTTGAACAACCATGG	B10262, B06	ND
At1g44900	SALK_023429	7	hom	CGCCACCTGAGTTTTACTCAG	CTGGGTGAACTAGATGCCAAG	B10235, G12	ND	CS67433
At1g48490	SALK_152322	5	hom, het, wt	TGCTTTTGAATTGGATATGGC	CTTGATAACGAGGCGAGTCTG	B10277, C04	ND
At1g49270	SALK_043605	5	het	AAGGCTCTTCACCGCTATCTC	CTCTCACTCGCAACCAAGATC	B10187, F11	ND
At1g49270	SALK_087771	2	hom, wt	ATTTGTTTCTTGTTGCCCAAG	CCAAGAACACAAGAAAACTCATC	B10235, D09	ND	CS67422
At1g49840	SAIL_1272_H08	1	hom, wt	TCACATCATTCCCACACACAC	CAGTGGGAGAGTCTCTGATGG	B10268, E09	ND	CS67521
At1g49840	SAIL_222_D02	1	all wt	CATCCATAACGGTGCCACTAG	GAGAGGAGCTCCCATAACACC	not harvested
At1g49890	SALK_119512	2	hom, het, wt	TTCTGCCTTAGCAAAAGCAAC	GACTAATAGCCGGTTAAGGCG	B10285, C11	ND	CS67656
At1g49890	SALK_120379	4	all wt	TGGGTATCAATCTCGGAACTG	GCAGTTACATTCACGGTTTCC	not harvested
At1g50040	SALK_152540	2	hom, het, wt	GATGCTTGACCACGAAGAAAG	TTGTTCCGGTAACGTCTCAAC	B10282, A07	ND	CS67737
At1g50790	SAIL_1144_D11	4	hom, het	GCGGCAACCACATACTACTTC	AGTAAATCAGGGATGCGTGTG	B10278, D11	ND	CS67691
At1g50880	SAIL_191_E09	1	hom, het, wt	CTTACCCCACCATCCATTACC	GTCACGTTCGATACCACAACC	B10282, A08	ND	CS67738
At1g50880	SALK_019533	9	hom, het, wt	TCCCGTTGTTTTAATTATCAAAG	TTTTAGGTTCAGGTTTTTGGG	B10268, F10	ND	CS67528
At1g51040	SM_3_34942	7	hom, het	TTGATGGTGACCACAATGATG	CGTTTACTTCTCAACGCCTTG	B10278, H10	ND	CS67728
At1g51100	SAIL_697_B12	4	hom, het	TAGGAGAAGCAGATTTGCCAC	ACACCAGCACCTGAATCAATC	B10290, C10	ND	CS67743
At1g51405	SALK_018551	1	hom, het, wt	TTGAAAATGGCTCCACTTCAC	AAACCTTGCTCTCTTTCGTCC	B10272, E06	ND	CS67581
At1g52550	SAIL_528_F03	8	hom, het, wt	TGATTCCTAGGACGGAGAAGC	AGCTCAGTCGTGTTTTTAGGC	B10285, B01	ND	CS67607
At1g52550	SAIL_681_G01	7	hom, het	GAGTATGTTGAAGCCCAAACAAG	ACGACTGAGCTCACAAGTTCG	B10268, C11	ND	CS67502
At1g53280	SALK_093414	7	hom	AGGCACAAATTGCTCCATATG	ACCATGGAATTCTCTGTCACG	B10272, D04	ND	CS67569
At1g54520	GT_3_1368	8	hom, het	GAAGTTGGTATCTTTGGAATTGG	TACCACCAGACGCAGCTAAAG	B10278, E03	ND	CS67694
At1g54780	SALK_109618	5	hom, het	TGGTACAATATGCTCCTTCTTAAAAG	CTCCGGTCCTAAACACCTCTC	B10257, B07	ND
At1g55280	SAIL_296_E04	2	all wt	GTCTCAATTGGGTTGTGATGG	GAAGAAGATCCCGGTACTTGC	B10187, H04	ND
At1g55280	SALK_003648	9	all wt	TTTTGAAGAAAGAATGGACGATC	CCATCACAACCCAATTGAGAC	not harvested
At1g55280	SALK_111559	6	hom	TGAGCTTGTGGGTGGTTAATC	CGGCAATTTTAAGAATTCACG	B10257, B02	expressed	CS67450
At1g55280	SALK_143302	8	hom, het	TTAGGTGGACCAAACTCAACG	CGCAAAGGTCTTGCATAACTC	B10257, A10	expressed	CS67447
At1g55380	SALK_042351	8	all wt	TGTTTTCAAAAGTGACTACTTTACCG	GAGCTGTCCATCCAATTTTTG	not harvested
At1g55380	SALK_099378	1	hom, het, wt	TCTTCGGCGTCACTTAGAGAC	CATTTTGAAATCATTAAAAATCACG	B10220, C09	ND	CS67366
At1g55650	SAIL_242_G06	5	hom, het, wt	TTTCAAGACCACCTCGAGATG	TCAACATTTTGCAACAAGTCG	B10277, D09	ND
At1g56050	SAIL_1216_E05	1	all wt	AAGCGTCGAAAGATGAGACAG	ACCAGCAATGTCCACAAACTC	not harvested
At1g56050	SAIL_622_C10	8	hom	TCTCGATTGGAACCATCTCTG	ATTAGCAGCTTGAGCCTTTCC	B10272, A02	expressed	CS67542
At1g59453	SALK_008448	2	hom, het, wt	GAGGCACTGTCCCAGCCAGG	TCGACTTTGGACTTCTCGTCATGC	B10277, A01	ND
At1g59453 or At1g58766 or At1g59077	SALK_040306	4	unknown			B10286, D08	ND
At1g59453 or At1g58766 or At1g59077	SALK_051081	2	unknown			B10268, H11	ND
At1g59453 or At1g58766 or At1g59077	SALK_137399	7	unknown			B10231, F07	ND
At1g59660	FLAG_396A05	2	hom, het, wt	ACAAAGGGAAAAACATGGAGG	GTTGGCTGAGCTGATTGAAAG	B10285, A06	ND	CS67600
At1g59660	SAIL_81_E09	2	all wt	TTTTGGTTCATCAAGCACTCC	AATGAGGGGTTTGAACCAAAC	not harvested
At1g61080	SALK_090876	4	hom, het, wt	CTAGCTAATGGAGCAACACCG	ACCTTCAATGCAAGTTCCATG	B10285, C12	ND	CS67657
At1g61200	SALK_089116	4	hom	AACCAATAACCGGATCATGAAG	CGGAACAAAATCAAATATCCC	B10282, A12	ND	CS67742
At1g62250	SAIL_244_B10	2	hom, het	CAAAATGGGATTAACAAGACG	TTCAGGAATTCATATCCGCTG	B10189, H06	ND	CS67290
At1g62250	SALK_065936	5	hom	TGACACTTTCCAAAGATCAGAGG	AAACCCGAATCTTTCATAGCC	B10207, C11	ND	CS67312
At1g62620	SALK_017155	1	het, wt	AAAGAACACACAAATGGCACC	TGAAATTCCAATACCAAATTCC	B10271, D06	ND
At1g62620	SALK_108821	4	hom, het, wt	ATCTATGGACGCATTCAATGG	ACATTGAATGGCAGTATTGGC	B10285, B11	ND	CS67644
At1g63340	SALK_129184	1	hom, het, wt	TTTTGCATTACAAGTTTTCAACG	TACTGCAGACTGGGAAAATGG	not harvested
At1g63370	SALK_059511	2	all wt	TTTTTATGTGCGGAAACTTGG	TTGGAATTTCATGAAAGTCAAGAC	not harvested
At1g63370	SM_3_21084	1	hom, het, wt	AAACGTGGCAATCTACGTCTG	CATTTGAAATTATTAATAATATGCAACG	B10285, A12	ND	CS67606
At1g63870	FLAG_553E05	1	hom, het, wt	AGGAGGAAGACTCTTGCATGG	TGGGTTTTCCATCTGATGAAC	B10285, A09	ND	CS67603
At1g64350	SALK_022717	2	hom, het, wt	AGTGTTTCGTTTCCACACGTC	TTGAGCTCTTGAATCCATTGG	B10290, D06	ND	CS67751
At1g66260	SALK_063320	2	hom, wt	GTCTCCCAGAAGGACCTGAAC	AAAGCCTGAAAATGTGTGTGG	B10272, G09	ND	CS67628
At1g66260	SALK_097059	11	hom	GTCTGTGAACATAACAGCGCC	GTTCAGGTCCTTCTGGGAGAC	B10220, E01	ND
At1g66260	SALK_122260	9	all wt	AGTGAGTCATGTCTTTTGGTTTG	TAGACGGAAACTCGTAATCGC	not harvested
At1g67620	SALK_100543	1	hom	GATTCGAGACCCTGGAAAGTC	GGCCTGTGATTGAACACAAAG	B10272, F12	ND	CS67621
At1g67770	GABI_941F03	2	hom	TCCACCGACTTCAGTAACACC	CAGAACAAAAGCAATTCCTCG	B10257, G02	ND	CS67592
At1g67770	SAIL_362_B05	4	all wt	TCCTCAACTCAATGCTGTTCC	TCAATGGGGAGGTAGACAAAG	not harvested
At1g67770	SAIL_686_C09	2	het	AATTACCTGAAATCAATGGGG	CTCTCCGTCACATTTTCCAAG	B10216, B05	ND
At1g67770	WISCDSLOX319D10	9	hom, het	TTCTTAACTTTTGTAGCTGAATTCTG	AAGTGGAATTTTTGTTGGTTTTG	B10257, D01	ND	CS67460
At1g71180	SAIL_389_F11	1	het, wt	CTTCAACTGAAACGTTGGAGC	ATATTCTTCATCACCGGGGAC	B10277, D04	ND
At1g71180	WiscDsLox433G2	1	hom, het, wt	CTTCAACTGAAACGTTGGAGC	ATATTCTTCATCACCGGGGAC	not harvested
At1g71970	SM_3_30681	1	hom	ACAACACCTTGCTTGAACCAC	AACGTCTAAGCCCATCAATCC	B10272, G11	ND	CS67630
At1g71970	WiscDsLoxHs013_09B	2	het	TCTTCTGTTTAAGTTTCTGTGCG	TTCTACAAGTAAACAACGTCTCGG	B10271, C08	ND
At1g73060	SAIL_711_F10	1	hom	ACTTACGTCGATTAACGCGTG	AACCAACACAGTTAAAATTTCGC	B10268, F05	ND	CS67527
At1g73240	SAIL_667_E09	1	hom, het	TTTGGATCTCCGAGTATGGTC	ATACAGACACAAGCCCACCTG	B10278, D12	ND	CS67692
At1g73470	SAIL_615_E08	2	hom	AGCTCCGTTTAGTTTTCGAGC	TGAAGAAACAAAAACACAAGCTTG	B10207, G03	ND	CS67341
At1g73655	FLAG_249G09	1	hom, het	GGTATGCAAAGAAGTTTCAGGC	ATTGACAAACTCGTCGAAACG	B10262, F06	ND
At1g73655	FLAG_385D06	1	hom	CAGGGATTCAAAGTTAAGGCC	TTTGTGAAGATGATAACAAACCC	B10268, B09	ND	CS67490
At1g73740	SAIL_211_A03	8	hom, het, wt	CCTAGTCATTTTCCACATCCG	CGCTAAGGCTGAAGAGATGTG	B10285, A10	ND	CS67604
At1g73740	SAIL_739_C08	2	hom	TTCTACACGAATGTCGCAGTG	CGAGATAACCAAATCTGCAGC	B10268, H08	ND	CS67539
At1g73820	SALK_059245	7	hom, het	CAGCAAGAAAACCGACAGTTC	CATCTCTGAGAGAGCCAAACG	B10278, B08	ND	CS67672
At1g74220	SALK_060086	9	hom, wt	TTCTGATCAGGTCTTGGTTCG	AGGCTTGCAAAAGAGAATCAC	B10220, B01	ND	CS67356
At1g74220	SALK_086692	9	hom	AGTTTCTCGAGCTTTGGTTCG	AGGCTTGCAAAAGAGAATCAC	B10220, C08	ND	CS67365
At1g74530	SAIL_167_B09	2	hom	AAAGGGAAATGCTTGATTTGG	GCACGTGGAAGAACAGATCTC	B10278, C03	ND	CS67679
At1g75260	SAIL_19_F10	4	hom	TTTGTATCCACAATGCAATGC	AGAGGACCGAGAGATCTACCG	B10235, D10	ND	CS67423
At1g75260	SALK_113793	2	hom, het, wt	TCTCCTCCTTACTCTCGGCTC	AGGGGAGGAATACTGAAGCAG	B10235, A01	ND	CS67403
At1g76490	SALK_020374	1	hom	AAGAGGTCCAATCAATAGGCG	TGAAGAGGCGTATTGTAACGG	B10257, B05	ND	CS67453
At1g76490	SALK_061790	1	het, wt	CTCCTTCACACTTATCACGCC	AACCATCAAGCAACAATGGAC	B10187, D05	ND
At1g76490	SALK_125435	1	all wt	AAACTTAAGCTCCGAAGCTCG	CCGGTTACCAACAACAACAAC	not harvested
At1g77670	WiscDsLox334E04	2	hom	AATGGAGTGTGATCAGCAACC	GACCCAATTAATGGGTTTTGC	B10278, E07	ND	CS67697
At1g77930	SALK_063820	5	hom, het, wt	AGAACGAGAAAGACGACGAGC	CAGAGTTCGAATTCGTCTTGG	B10257, A06	ND	CS67444
At1g77930	SALK_134392	1	hom, het, wt	CCAGAGAAGATTGTAAATTTGGG	TCCTCTGCATTTCTATCCAACTC	B10235, H02	ND	CS67438
At1g78150	SAIL_32_F08	5	all wt	AGTTTTGATGGCTTCACATGG	ATCCCACTGCCAGTTATCTCC	not harvested
At1g78150	SALK_131618	9	hom	TCGAATTAAACGTTTTGGGC	AGTAGATCTGCGGTCGATGTG	B10220, E02	ND	CS67370
At1g79080	SALK_096934	2	hom	ATTGCATTGTACGTTCCTTCG	GAAAGTTTAGTCACGGGAGGG	B10290, D02	ND	CS67747
At1g79600	SAIL_918_E10	1	hom	GGGAGGAGGTAGTGACAAAGG	AAGGTAATCGGGTGGACAGAG	B10268, D12	ND	CS67512
At1g79600	SALK_128696	4	hom, wt	TAAACTATGTCCAGGAGGCCC	CAAGCGTACTTTGAAGTTCCG	B10272, E08	ND	CS67583
At1g79750	SALK_012467	10	hom, het	AGGTCTCGAGAGAGGAGGATG	AATTGACGTGGATCCTCACAG	B10189, C04	ND	CS67252
At1g79750	SALK_064163	7	hom, het	CTTGACGGCATCAACAAGTTC	CCTTTCAGTTAGACGGTCCTG	B10189, E04	ND	CS67267
At1g80370	SALK_070301	1	hom	TATCTCCAAATTCTGCGCAAG	CTTGCTCCTGCTGAATTTGAC	B10278, B11	ND	CS67675
At1g80770	SALK_003593	1	all wt	AAAATGGGATCGGTATGAAGC	TGCCCACTTCCTACATCACTC	not harvested
At1g80770	SALK_048569	4	het	TTTCCAACAGATTGCACCTTC	ATTTTGTCATCCATGGTTTCG	B10231, H04	ND
At1g80770	SALK_145367	1	hom, het	TTACTCCAACCTTGGGTTTCC	GTTCCTCTGCCTCCTTCTTTG	B10285, C01	ND	CS67646
At2g01480	GABI_216D03	5	hom	GACTTGTTCACGTACGGCTTC	CGATATGCTAGCGAAGAATCG	B10257, F11	ND
At2g01480	SAIL_566_D04	8	hom, het	AATTGGTTGAGTTCTTGTCGG	GAGGGCTTTTGTAAACGGATC	B10207, F07	ND	CS67335
At2g01480	SAIL_669_H11	9	all wt	AGAGCATGGAATCAACATTGC	AAGAAGAATAAACGCCGGAAG	not harvested
At2g01870	SALK_003851	2	hom, het	CAGCTTAGAATTGTTGTCCGG	GCTCGAGAAGCAAACAATGTC	B10272, H09	ND	CS67639
At2g02410	SALK_061814	5	hom	CTTAGAATCGGATCCGGGTAG	CTGACTCCTGCCATCAAAAAC	B10278, A02	ND	CS67660
At2g02590	SALK_055668	1	hom, wt	TTTTAACACAAATCACTTCAAACG	AGAACCACCGGTTTTAGTTGC	B10189, B03	ND	CS67242
At2g03420	SALK_097642	2	hom, het	ACTGTTCTAGGCCGAGCTACC	GCAATCTCCTACTCCCCATTC	B10257, A12	ND	CS67449
At2g03420	SALK_097650	2	all wt	GACCTGCACTTATCGATGCTG	TCAAGATTTGCACATTGTTGG	not harvested
At2g03420	SALK_098128	1	all wt	AGATTTGCACATTGTTGGCTC	AGCTACCAATGAATTCCGACC	not harvested
At2g03460	GT_5_108975	2	hom	ACCATGACGGAGAAGTTCATG	CTTCAAGCGTCTCCATTCTTG	B10278, H12	ND	CS67730
At2g05185	SALK_080397	5	hom, het, wt	GTCCATTCTTATTCCTACTACATCTC	CGGAGATCCTTAACCACCCT	B10278, B03	ND
At2g05590	FLAG_176D06	5	all wt	TTTGTTGTTCCTCAATCTGGG	TTCCTCCCATAAATCCATTAGC	not harvested
At2g05590	SALK_116263	8	hom, wt	TTTGATGTTTGTCGAAATGTCTG	AGCTTTAGCTTGCCCATTAGC	B10272, G02	ND	CS67623
At2g05710	SALK_014661	5	hom, wt	AGACATATTGGCAATTGTCGC	TCCAACAAAATCAATCCCTTG	B10272, G08	ND	CS67627
At2g06040	SALK_107725	4	hom	ATCTGAATGTTTGGCAAGTGC	ATCTATAAGTGGTGCATGCCG	B10272, F05	ND	CS67614
At2g09990	SAIL_242_F03	2	all wt	CAAAACCATTGCAAAAACAGAG	GGCAAGAAATAAGAAGCAACG	not harvested
At2g09990	SALK_024580	10	hom, wt	AAACCCAGCTTTGTTTAACGG	GCTTTTTATCTTTGGCTTTTCTTG	B10235, B04	ND
At2g17240	FLAG_009D01	1	hom	GTAGGCCAGCTACTTGGTTCC	CACATGTAGATTCATAAACAGCAGG	B10257, H04	ND	CS67476
At2g17240	SALK_133989	1	hom	CTCGGGTTGTTCCTCTTCTTC	ACTATCAAAACGCAAACGCAG	B10272, E04	ND	CS67579
At2g18650	SALK_072284	1	hom	TTACAGAAGTAAAAACTTTGCGC	AGATTTTGAGACCGACAATGG	B10207, D09	ND	CS67326
At2g18650	SALK_136947	4	hom, wt	GACACGTGGCTTCTCTCTCAC	CACAAAATTTCCAAACACAATTG	B10207, D01	ND	CS67318
At2g20080	SAIL_823_D01	5	hom, het	GATCCCAAAGATTTACTCCGC	GGTCATCGCCTATGTTTGTTG	B10268, E02	ND	CS67514
At2g20080	SALK_094865	8	hom, het	TGAGTGGAAACTAGCCTCGTG	GTTTCTCGAATGGAAAGCATG	B10272, F07	ND	CS67616
At2g20240	SALK_062050	4	all wt	GTTAAATCCCTTGGTCAAGCC	TGAGATTAGGCTCAATGGTGG	not harvested
At2g20240	SALK_062073	4	hom, het, wt	TCAATTTCAATCCCCAAATTG	TGAGATTAGGCTCAATGGTGG	B10272, C03	ND
At2g20495	SAIL_159_F02	1	hom	AATGTTTTGTGTTGTTTGCAGC	AGAGGCAGGAGACGAAACAG	B10207, E10	ND	CS67330
At2g20495	SAIL_253_H07	9	all wt	TGTTGAAGAAGCGATTTGGTC	CTGAAACAGATGAGCCAGAGG	not harvested
At2g20725	FLAG_149D07	4	hom, het, wt	GTGCAGGCAAAAATATCTTGG	CACTTGTGGTTCTCCAAATGG	B10285, A05	ND	CS67599
At2g21090	SAIL_317_A07	6	het, wt	CTGCAAAAGCTTCTCGTGAAG	ACCAAGAGCATTACGCATGTC	B10216, A03	ND
At2g21090	SALK_134608	8	hom	GCATACCCAATAACCATCGTG	TAAAGCCAGTCATTGTCGGTC	B10220, C12	ND	CS67369
At2g21090	WISCDSLOX262F02	1	hom, het	CCCATGGGCTTTAGACCTAAG	TCTAAGAGAAGCAATGCTCGC	B10272, H05	ND	CS67635
At2g24395	SALK_143520	9	hom, het, wt	TGGACATCGTCGATAGATTCG	CGAATTGTGTGAATTTTCCAC	B10285, G06	ND	CS67701
At2g24395	SALK_144793	9	het, wt	CTCCCTTCACGAAAAATCCTC	TAGCTTCGATTGTTTGTTCGC	not harvested
At2g25130	SAIL_373_C04	5	hom, het	GCTTCCCTTTATCCACCACTC	GCGGCTAGTGAGGTTAGGTTG	B10278, F08	ND	CS67705
At2g26280	SAIL_888_F10	7	hom, wt	TGCAATCGATTATGTTTCTGC	ACCCACTGGGTTCCTGTTTC	B10207, H07	ND	CS67348
At2g26280	SAIL_93_F11	9	hom, het	AAAAGCAAGTAATCAAAGCCC	CAGCAGCATGAGGGTTTAAAG	B10207, E11	ND
At2g26610	FLAG_079G03	1	hom, et	AAAATGTGTTCCTCCTCCGAC	ATGTTCTGGAGGGTTGAATCC	B10272, E01	ND	CS67576
At2g26610	GT_5_47257	1	all wt	GCAGGTGTGTCAATGAGAGTG	CAAACACGAAAAGCTCTCTGG	not harvested
At2g27950	SAIL_1232_D04	8	hom	GCGTATGCCTCTTCTAGCATG	TCGCCATTTTTATCAGCAATC	B10268, E10	ND	CS67522
At2g27950	SAIL_683_G01	1	hom, het	AGCTCTCTTTGCCTTTCCATC	GCAATCACTGCAAAGAGAAGG	B10278, G12	ND	CS67719
At2g28900	SAIL_1160_A11	9	het	TCCAACCTAAAACCCATCAAAG	GTCTGAGGATGAGGAAGAGGG	B10216, C08	ND
At2g28900	SALK_024018	1	hom, wt	AATGTACACTCCACCAGCAGC	TTCTCCACCGTTGAACCATAG	B10235, F03	ND	CS67429
At2g30630	SALK_051776	1	hom, het, wt	GAGAAGTCAAGGAGAGGACCG	TATGTCTTCCTCACAGCTGCC	B10220, B03	ND	CS67357
At2g30630	WiscDsLox329A02	6	hom, wt	ATCATCCTTGAAGGAGCTTGC	GTTTGCGAATGCGTTTCTTAC	B10218, G09	ND
At2g31600	SALK_021787	1	hom	CTCCCCTTCTCACCTAAAACC	ACCACCATCTCCGATATCTCC	B10272, A11	ND	CS67546
At2g31600	SALK_079619	1	all wt	AATTCCCTAATTCTCCTCCCC	CCACCAATAATCCCTGTGTTG	not harvested
At2g31840	SALK_003357	5	hom	TTACCGACTTACCGTCCTGTG	AACTAAACCCCCAACCATCAG	B10278, F02	ND	CS67700
At2g34180	SALK_021455	9	hom	GCTGAATCTATTTGAATGCTATTGC	GATGGCCAACGGTGTAGATAG	B10220, A02	ND	CS67351
At2g34180	SALK_124753	2	hom, het	CGTCAGCTCAAAGATCTCGAC	TTCCAGCAGTTGATCTCATCC	B10220, C06	ND	CS67363
At2g34590	WiscDsLoxHs027_10A	8	hom	CTTGTATTCACCCCAAAAACG	ACGAGCTACGAGGCTAGAACC	B10268, G02	ND	CS67529
At2g36500	GABI_179G12	1	hom	CCAGACACGTTGTTAAGGAGG	TGACAAAAATGGGATTCCTTG	B10257, F04	ND	CS67468
At2g36500	SALK_007622	9	het, wt	CACGAATCCAACAAATTTTCAG	AGATAGTGCCAAGTGGAAGCC	B10220, A04	ND
At2g36500	SALK_081940	9	het	TGGAGGTGTTCTCGTTAATGC	AATTCGCCAAACAATTCACTC	B10216, F12	ND
At2g37240	WiscDsLox293-296invC13	1	hom, het	TGGATCCAAAATCGAACAAAG	GTTTCCGACAGAGCACACATC	B10268, E01	ND	CS67513
At2g37390	SALK_086647	1	hom	TTTGTAACCGTGTCTTGTCCC	GACCTGCTGCTTCAGAAAATG	B10278, G08	ND	CS67715
At2g37730	SALK_050983	2	hom, het	CGGAGGCTACTGATATCTCCC	AAATCTGAGCATTGAAGCGTC	not harvested
At2g38550	SALK_135883	8	all wt	ACCCCAAATTCATGAAAAACC	TCCTGGATACGAAACAACAGC	not harvested
At2g38550	WiscDsLox508H07	7	hom, het	GAGAATCAGGTGTTGAGGTGG	ACAGTAGCAACCGCAACTCTC	B10268, G05	ND	CS67532
At2g39620	SALK_000709	2	hom	GTGGCAGTTTCCAACTCAGAC	CTTTTGCTTTGAAGGCTTGTG	B10278, G07	ND	CS67714
At2g40640	SAIL_607_G11	2	hom, het	AATGTCCACAAGGCAGTATGG	TGAGTCCATGTAAATCGGACC	B10278, D09	ND	CS67690
At2g42240	SAIL_368_A03	7	hom, het	ATGATGGTTGGGAAAGCTTG	AGTGGTTACAGTTTTGCGTGG	B10272, G05	ND	CS67625
At2g42240	SALK_019143	2	hom, het, wt	GTCAGATTTTCAAGGCAGAGG	GGATCTGCAATCAGCTGTAGC	B10272, G07	ND	CS67296, CS67626
At2g42900	SALK_017921	4	hom	TTAAACAGGCATGAACCAACG	GATGCAAGCTTCTTTGTGGAG	B10272, H12	ND	CS67642
At2g43990	SAIL_1171_F04	1	hom, het	CCGAAGAAGCACTACGATCTG	CTGAAAAGGGAGAGATTTCCG	B10257, C03	ND
At2g43990	SALK_018968	2	all wt	AACCAAGCTCTCTTGAGGAGG	GAATGCTGAAGCTTCACCATC	not harvested
At2g43990	SALK_047285	1	het, wt	CCCCTTTCATCGTTCTTCTTC	GATTGTTTCTTCAAAACCGAAAC	B10231, C09	ND
At2g44640	FLAG_410H05	2	all wt	TCGATCATGCCTTCTTTTCTC	CTCACTGTGGAAGCAGCTTG	not harvested
At2g44640	WISCDSLOXHS165_09A	5	hom	GTGGATTTCTAGGGATCGACC	TGGGATGTTCCTGAATCTTTG	B10272, A05	ND	CS67543
At2g44700	SALK_031984	4	hom	GACAAGTTGAGACGGTTCTGC	TTGTTTTTGTCACTGCCACTG	B10207, B04	ND	CS67304
At2g44700	SALK_118562	6	all wt	ATTGGCCCAAATATCCTCATC	ATCTCGTGAAGGCATGACTTG	not harvested
At2g44870	SALK_062614	2	hom	ACACAACAAGCAACACGATTG	GACTGTCTCTGCCGATTTCAG	B10272, C07	ND	CS67561
At2g44870	SALK_082864	1	hom	TAGAAGCATGGAACCCATCTG	TCCAGAGAGAGCAAACCAAAG	B10272, H03	ND
At3g02900	SAIL_1221_G01	7	hom, het, wt	CTCAAACTGAACCAAAGCAGC	GAAGTGTTCTTGCTGCTACCG	B10290, D07	ND	CS67752
At3g02910	SALK_145852	6	hom	TTAGTGACATGACCATGGCAG	CTGGTGACGCTTCTTTCAAAG	B10278, D01	ND	CS67685
At3g03140	SAIL_231_D12	6	hom, het	AGCTATCAGAAAGGGCCTGTC	CAAAACGAACCAGTGGTATATTG	B10207, F04	ND	CS67333
At3g03140	SAIL_342_C09	4	hom, het	CCGGACTCTTCCAAGAAGATC	AGTTGGTGGTCCCGGTAATAC	B10207, F05	ND	CS67334
At3g03630	SAIL_605_A09	7	all wt	GGAGCAGAGATTGTGCTAACG	ATGGCTTGGAAACAGAACCTG	not harvested
At3g03630	SALK_034133	1	hom, het	CTTGTAGCCTTTAGCTGCAGC	TTTTAGCTGACACGTCACCATC	B10282, A09	ND	CS67739
At3g03630	SALK_049465	1	het	AAAGCTAGTCTCCTCGCCATC	TGTTGCCACATTGTAGATTGC	B10231, G10	ND
At3g05820	SALK_016334	4	all wt	GTTCGAAGAGGTTCTGGATCC	TTGGTTCTGTTTTGGTGTTCC	not harvested
At3g05820	SALK_103674	2	hom	AGAACCGTCATGGCATGTTAG	ACGCCATCAAACTACGATCAG	B10207, E01	ND	CS67319
At3g06570	SALK_003818	4	hom	CAGTTTCTGCTAGCGTCCTTG	GTGCCTGTGACTGTGATGATG	B10220, A09	ND	CS67353
At3g06570	WiscDsLox412H09	8	hom	CAAGGACGCTAGCAGAAACTG	AGGAGTTGACGACAATAATAAATTG	B10207, G02	ND	CS67340
At3g07310	SAIL_633_D08	5	hom, het	TGTCTCTCTAATCAAACGGCG	AAGGCCAGATCTCGAGTCTTC	B10207, F03	ND	CS67332
At3g07310	SALK_014446	1	all wt	AAATTTCCAGGTGGCTCAAAG	AAACTGATAAACACCATCAAACAAC	not harvested
At3g08630	FLAG_333F07	8	hom	CAACAAATTGGAGGATCCATG	TTCTTGACTTTGGAATGGAGATC	B10268, A03	ND	CS67482
At3g08630	SALK_122105	4	all wt	CGCTAGAGTCTTGTTTCCACG	AGGATGGACACACACCAGAAC	not harvested
At3g10470	SALK_106077	4	hom	TTTTTAGAAAATGATTTGAATGGATC	CAACGTTCTCACCACAACTCC	B10207, D04	ND	CS67321
At3g10470	SALK_112731	9	hom	CGAGGGAATAAGTCGTCGTAC	CTCCCTAGCGGCTGATACAG	B10207, E02	ND	CS67322
At3g10790	SALK_001429	1	hom	GTTTAGCGGTGTAGAACTGCC	ACTCATCCGATATCGTCATGC	B10278, A01	ND	CS67659
At3g10840	SALK_117045	1	all wt	TTGCTAGTGGGAGCTTCTTTG	TTGATGAATCTTTCTGTTCGTG	not harvested
At3g10840	SALK_117047	8	hom, het	CTGGGATCAAGTGTGTGTGTG	TGGATCAGCTAGGTTCATTGG	B10257, B08	expressed	CS67455
At3g10840	SALK_152883	1	all wt	TTGCTAGTGGGAGCTTCTTTG	TTGATGAATCTTTCTGTTCGTG	not harvested
At3g10960	SAIL_114_E03	1	hom, het	TTGTGGAACGAATTTTCAATTG	CTGTAAACCGATGAAAGCGAG	B10235, E07	ND
At3g10960	SAIL_18_D09	1	all wt	AAAAGTGAGCAAGAATCGTGG	ACGATATTCGTGATGAGGCTG	not harvested
At3g10960	SALK_043293	9	all wt	GGTCCGGTATGAGATTGAACC	CATGGGATAAAATTACCGACAAC	not harvested
At3g11560	SAIL_141_H12	2	hom	TTTCTGTGCATTGGTCAAATTAG	TTGCTGCCTTGACATTAGATG	B10207, B02	ND	CS67292
At3g11560	SALK_117671	8	hom	TGCCAACAGTTTGGAGACTTC	CGTCTAAGTTTCCCTTTTCTGG	B10207, E03	ND	CS67323
At3g11745	FLAG_177G02	5	hom, het	GGAGCAAGATAGTTCCTCTGC	TGAACGTGTAGAAACGGAAGG	B10257, H07	ND	CS67479
At3g11745	SAIL_523_G11	8	hom	TTATTGCTTCCAAAACGCTTG	TTGCTCTTTACCACAAAACAGC	B10268, C04	ND	CS67495
At3g11810	SALK_084755	6	hom	TTGATGTGATTTCAGGGTTTATC	TGGGGTATAACACCGTTGAAG	B10189, G04	ND	CS67275
At3g11810	SALK_084947	4	all wt	TCCCAATTCTGATTCAGATTACAG	AACTCTGCAGTGAAATCGAGC	not harvested
At3g12810	SALK_096434	1	hom, het, wt	AACGATCTCTGGCATTTGATG	GGAGGATGAAAAACACTTCACC	B10268, F07	ND
At3g12810	SALK_142469	2	all wt	TGATAAGGGAATATGGGGTCC	TTCAAGTTCACACGCTGTTTG	not harvested
At3g14280	SALK_063934	5	hom	CAAGAAAGAAGCAAATCGCTG	AAACCCCACGAAAAAGACAAC	B10278, H03	ND	CS67722
At3g14520	SAIL_862_D10	6	all wt	TTTCAGTTAACCGGTCACCTG	GTTCAAGAACGTAGCAAAGGC	not harvested
At3g14520	SALK_143352	9	hom, wt	AGTGTGCTTTTGAAGCAAACG	AAATGTGAGCGCAGGTTAGC	B10220, D02	ND	CS67371
At3g15940	SALK_009935	2	hom	TTCACCAACTCCCTGTTTCAC	CCGCAGATCAATACATGGATC	B10189, C12	ND	CS67255
At3g15940	SALK_114322	5	het, wt	TGTTCTCTCTCCAGTGCCAAG	CTTCAAAACTGCCATGAAAGC	B10231, B02	ND
At3g16260	SAIL_827_D01	1	hom, het	ATCTTCGCTTCTTCTTCTCCG	AGATCTGAAGGACCCCATACG	B10207, F09	ND	CS67337
At3g16260	SALK_033700	1	hom, het, wt	CATCGCCTATGTTCAGGTTTC	ACTGCTGTTTCACCAGGTTTG	B10207, H11	ND
At3g17668	SAIL_231_D09	5	het, wt	AACAAGAATCATCATGTGGGC	ACAACTCTTGCACCTGTGACC	B10216, D08	ND
At3g17668	SALK_039429	1	hom, het, wt	AACAAGAATCATCATGTGGGC	TCTTGGAAGCATTTCCACATC	B10272, H02	ND	CS67633
At3g17950	SAIL_323_G09	4	hom, het, wt	GAAACTCCCTAATCCGACGTC	TTACACCAAAAGCTGTGCATG	B10278, E10	ND
At3g18560	SALK_065977	1	hom	AGGGACCAACAAAGCTCCTAG	TCAAGAGATCGTTGATGCATG	B10272, D03	ND	CS67568
At3g19900	FLAG_423H09	1	hom, het, wt	ATTAATCTCCTCCTCCGCATC	TTGCTGTGTCACTAAGCCATG	B10285, A01	ND	CS67595
At3g19970	SAIL_1249_G04	5	het, wt	GCAGATTGCTCCTTCAGTGTC	TGAGAAACCTGATGCCCATAC	B10216, B04	ND
At3g19970	WiscDsLox496E03	2	hom	ATGATTCAACTTGTTCCACCG	GGATCAAAGCAGAAGCATCTG	B10207, H05	ND	CS67345
At3g19990	GABI_678D02	8	all wt	TATATTCAGGTTGCCTGACGG	AAGGACCTGAAACCCAAACAG	not harvested
At3g19990	SALK_110561	6	hom	TTTGGTTCTGGGTTTGAAGTG	TGGTCTTAATCTCGAACCGTG	B10278, B04	ND	CS67669
At3g20390	SAIL_552_A04	8	hom, het	GCATTGGATACAAGTTACATGGAG	CGGAAGATGAAAGAAACTAAAACC	B10257, D06	ND	CS67589
At3g20390	SALK_007353	11	hom	TGATTTATGTTCGAGCCAAGC	TGTCTCTGTTGCAGACTTCCC	B10207, E06	ND	CS67295, CS67303
At3g20390	WISCDSLOX423F6	1	hom	GTTGCTCGATTTGCTTACAGG	AGAGTAAGGTCCCAAAGCAGC	B10257, C09	ND	CS67588
At3g20530	SALK_112111	1	hom	AGCCATGGCTATTCTTGTGTG	CGCAAGAATCAGAATCAAACC	B10278, H04	ND	CS67723
At3g20640	SAIL_1288_C11	1	hom, het	TCAAAACTCTGCGGATGAATC	TCTGGTGGTTCTGCTGTTTTC	B10278, F01	ND	CS67699
At3g20830	SALK_024621	1	hom, het	GTATGTCAAAACGCCAAGAGC	CAAAATTCAGACCCACTCGTC	B10235, H06	ND	CS67441
At3g20830	SALK_066654	1	hom	CGGGTATTCTGAGAATCAACG	AACAGAGGAACTGAAAACGCC	B10235, H09	ND	CS67443
At3g21055	GABI_143D01	4	hom, het	AGACTTAGACCAAGGGTTGGG	TCTGGCACTAGGCTTAACTCG	B10257, E12	ND	CS67467
At3g21055	GABI_380D10	2	hom	GATGACAGACCAAGGCTGTTC	GATAGAACATGACACGTGGCC	B10257, F05	ND	CS67590
At3g21055	SAIL_242_H04	8	hom	TTTGTATCCACAATGCAATGC	GGCGATGTTACTTTGAGATCG	B10235, D06	ND	CS67419
At3g21055	SALK_074976	10	all wt	TTGTGCGTATTTCTTCTTGGC	TAGGGTTCCTACGACACAACG	not harvested
At3g21140	SAIL_1159_B08	8	all wt	GTTAAGAACACGACGACGTGG	TTGCTGAATTTTTGCATACCC	not harvested
At3g21140	SALK_001793	1	hom, het, wt	TGGTCTGAACCAATTGAGATG	AGTTCTAAAAAGCCCAGCTCG	B10277, G12	ND
At3g21200	GABI_428F11	7	all wt	GAGTTGGGTGGACAGAGACAC	CATGGAGGTAGAAAACGCAAG	not harvested
At3g21200	SALK_071358	9	hom, het, wt	AAGCAAATGATAAAGCACTGG	GATACTCCTTGAAACCTCCGC	B10282, A10	expressed	CS67740
At3g21470	SALK_014179	4	hom	GGACTGACACCAAGATGATCG	ATCTGGTCGTCTTGATGTTGG	B10278, G04	ND	CS67711
At3g22620	WiscDsLox374E22	8	hom	ATTTTAGTCATCTGGTTGCCG	TGATTGTTTACCAGGAGCAGC	B10268, C10	ND	CS67501
At3g22620	WISCDSLOXHS003_09F	5	hom, het, wt	CGTCAGTCCGTAAAGGATGTC	GATTCGTGGTCAACAACAACC	B10285, C04	ND	CS67649
At3g22700	SAIL_184_A05	1	hom, wt	TTCAATTATGTTCCGCGTTTG	ACCAAAGAGTCGTGATTGACG	B10207, H06	ND	CS67347
At3g22700	SALK_068943	4	hom	CACTTGGCTTAAAGGATTCCC	ACTGGATTTGAACCAAACTCG	B10220, B10	ND	CS67361
At3g23400	SAIL_442_F10	8	hom, het, wt	AGCCACACAATTTTGCAGTTC	AGCAGCGAGGTTTCTCTTCTC	B10235, F04	ND	CS67420
At3g23400	SALK_122950	1	hom, het, wt	TGATATCCAAATAAATGGAAGGC	TCTGCAATTTCTCACAACACAAC	B10220, H05	ND	CS67397
At3g23850	SALK_131105	5	hom, wt	AGACCATGCAACTTGAACGAG	TCAAATGCTGCATTTCACAAC	B10278, C08	ND	CS67683
At3g23920	SAIL_722_A10	9	hom, het, wt	TTCGTCAAGGATATTCCTTTTTATG	TAGGTGATCGTGTGACACGTG	B10207, H02	ND	CS67346
At3g23920	SALK_039895	1	hom	TGATAAGACAATGACATCTTCACTCC	CTCACGGAACAGATCCATCAC	B10220, C02	ND	CS67360
At3g25680	SAIL_1274_G10	1	hom, het	AGTTCCTCCTCACAAACCACC	AAAGCTACTGCTGGCACAATC	B10268, D10	ND	CS67510
At3g25920	SALK_000178	8	hom, het, wt	ACGAGCGATCAACAAAGTCTC	GCAAATTGCTGTTGGTTTCTC	B10271, B04	ND
At3g27610	SALK_018996	1	hom	TCATTTATTAGCTTTTTCAACTCAAC	TAAAACCAACACCAAGAACCG	B10278, A04	ND	CS67662
At3g28460	SAIL_723_B06	5	hom, het, wt	GCGGTTTTGTTGTCATCTTTC	TAACCGAAGCATCAACAAACC	B10285, B12	ND	CS67645
At3g28460	SALK_012168	1	het, wt	TCAAAACATCGATTCAAAGGC	AACTCAGACACCAACAAACGC	not harvested
At3g29240	SAIL_563_G12	1	hom	TGGCCACTAGGGTTACACATC	TTGGACTCACCAAGAACAACC	B10278, E09	ND
At3g32930	WiscDsLox377-380D2	6	hom, het, wt	TTTTGGGCAAAATTTCACAAG	TGTTTTGTCTGCTGATTCTGC	B10290, D09	ND	CS67754
At3g44326	SAIL_215_B11	2	hom	GGTCTTCTTAAGCTACGTGCG	ACTGCTGTCTCCTCTTCCCTC	B10268, D11	ND	CS67511
At3g44326	SALK_032778	9	hom, het, wt	TGAACCCTTGAGAAAATCACG	TTTTACAAGACAGGCAATTTAAATG	B10285, C09	ND	CS67654
At3g44720	SALK_065483	2	hom, het	ACCATGGTGTCATATCCATGG	TACGTGTAGCTTACCAAGGCG	B10189, B11	ND	CS67247
At3g44720	SALK_123367	8	hom	GAACCACCGAGTGAGTTCTCC	CACCAACAATACAAAACCATGG	B10189, C08	ND	CS67256
At3g44755	SAIL_216_H04	2	hom	ACCCAAATCGAAGAGAGAACG	CACTTAGACTTATTCGCCCCC	B10278, C05	ND	CS67681
At3g46880	SAIL_308_B05	6	hom, het	GCCGATGTATCTCTGCAAAAG	TGGTTTTCGTGGTTTCTTCAC	B10278, E04	ND	CS67695
At3g48070	SALK_079510	1	hom	GACGAGGAGTTTCCGTTATCC	TAAAACCACATCAGCTCCACC	B10272, C11	ND	CS67565
At3g48070	SALK_149701	4	all wt	TTCTCGCAGGCTATGAGAAAG	TGGAACACATCGTCATGAGAG	not harvested
At3g48420	GT_3_1852	1	all wt	TGACTATGTTTTAAAAGTTGGCG	CTTCTGCTTGTGAAGTCCAGC	not harvested
At3g48420	WISCDSLOXHS187_06A	1	hom, het, wt	AATGGTTGGTCAACGATTTTG	CTTCTGCTTGTGAAGTCCAGC	B10285, C07	ND	CS67652
At3g49980	SALK_000321	4	hom	AACGATCACACCGCAAAATAG	TATGGCTTCCCTTTCAGTGTG	B10257, A11	ND	CS67448
At3g49980	SALK_006038	9	hom	AAGGTTCAACACCATCATTGG	TTGTTTTGGATGTGGACTTTTG	B10207, H10	ND	CS67350
At3g49980	SALK_108860	2	all wt	AAAGCCACCGATTCTTTCTTC	TTCTCCACGACATCTCTTTGG	not harvested
At3g50160	SALK_122060	4	hom	ACAAAGCCATGGTCAAAACAG	AGAAACGCAGGTGTTGAGTTC	B10272, F10	ND	CS67619
At3g51500	SALK_084761	4	hom, wt	TTCGTAATGGAGCAAGTGACC	TTCCCGCAACTTCATAATCTG	B10278, B06	ND	CS67670
At3g51870	SALK_009348	5	hom, wt	TCGAAAGCCGAAATTAGATTG	GACAACAGAGTGCGAAGAAGG	B10272, A07	ND	CS67544
At3g51870	SALK_012760	8	hom, het, wt	AACAAATTGTGGAAGCATTGC	TGATACGGTCAAGAGGAGCAG	B10285, C10	ND	CS67655
At3g52760	SAIL_61_A02	1	hom, het	GCTCTAGTAGCCCACAACACG	ACAGGCGGGAATACTTACCAC	B10268, B08	ND	CS67489
At3g52760	SALK_138767	1	all wt	GCTCTAGTAGCCCACAACACG	ACAGGCGGGAATACTTACCAC	not harvested
At3g53580	SALK_095812	5	all wt	CCTTACCCATCATCATGAATACG	CTGAAGCAGCCATGGAGATAG	not harvested
At3g53580	SALK_120713	7	hom, het	ATGCAGCAACAAATCAAAAGG	TATCCGCAGAATTTGTTGAGG	B10189, C06	ND	CS67254
At3g55150	SAIL_189_D12	6	hom, het	TCAACCTTCCTTGATGACAGG	ATGATTGGCTCAATAAGCACG	B10207, E08	ND	CS67328
At3g55150	SALK_042454	4	hom, wt	GGAAATCCTAGCAGACCATCC	TTAAAGCGTATCGCAAGTTTG	B10207, E08	ND	CS67359
At3g55400	SAIL_905_C07	9	hom	CGTGAAAGAGAGGGCTAGAGC	ATACGTCAAGTGCTTCGTTCG	B10207, G09	ND	CS67344
At3g55400	SALK_029422	2	all wt	GACGAATCAAAGTATAACCGGC	TTCAGGTAATGCTTCTGTGGG	not harvested
At3g55760	SAIL_202_F04	7	hom, het	CTGCTGCTTTTTCCGTATTTG	ATGAATCTTCAACGCATGGAG	B10268, H05	ND	CS67537
At3g55760	SALK_006697	4	all wt	TTATGCTCCTGGAATGGAATG	ATAAGTGGTGCAGCATTGACC	not harvested
At3g56140	SALK_111366	5	hom, het, wt	CTCGAGAATCTATGACGCGAC	GTGCCGACAAATATGAACTCG	B10278, B01	ND
At3g56270	SALK_016270	1	hom, het, wt	TTTTGCTTTAATGTGATGGCC	TCAAATTCTCCCACACAGTCC	B10282, A06	ND	CS67736
At3g56810	SAIL_45_A04	1	hom, het	AGTTTTCTCTGTCCAGCATGC	CCAAAACACTGACAAAAACGG	B10268, B06	ND	CS67487
At3g56810	SAIL_879_B10	8	hom, het	TTCACAGCTGAATGTGCAATG	CTCGCTTTTTAGATCCCAAGG	B10268, E03	ND	CS67515
At3g57280	SAIL_66_B09	5	hom, wt	TAGCCGTTAAAGGTGTGGTTG	CCTCTACTGGCTCTGTGATGC	not harvested
At3g57440	SALK_053774	5	hom, wt	AACAACCTGCATCAGGATTTG	CTAGCGGATCGAGATCTTGTG	B10272, B09	ND	CS67555
At3g59870	SAIL_410_B09	11	hom	TCTCCACCGTCCAACTAACAC	CCCCTGTGATTTATCTTGCAG	B10207, F06	ND	CS67331
At3g59870	SAIL_558_A06	8	hom, wt	CCCATCTTGTAACTTTCCAGG	AACCACCTTCACACCAGTTTG	B10207, F08	expressed	CS67336
At3g59870	SAIL_866_D10	6	all wt	TGTAACCATATGCGAATTGGC	AAAATGATCGAGAGATTCCCC	not harvested
At3g60780	SM_3_20795	2	hom	CTGCCTAACCGTCTTGTCATC	ACTTCTTTGGTTGGCCAAATC	B10282, A03	ND	CS67733
At3g62770	GABI_651D08	1	all wt	TCTCTCGATTCCTTCTCCTCC	TCACACACATCCAGAAACAGC	not harvested
At3g62770	SAIL_690_B08	8	hom, het	TCACACCCTAAATTGTTACGTTC	AAGGAAAGATGAAGCACGGAC	B10207, G04	expressed, low in mutant and wt
At3g63370	SALK_008652	1	all wt	AACAATGGTGTAGCTGTTGGG	TGCATATTTACAGAAACGGGC	not harvested
At3g63370	SALK_102445	2	hom, het	AGTATTCCGACAGAGCCATCC	ATGATGCTGGTCATTGAAACC	B10272, F08	ND	CS67617
At4g01020	SALK_103603	4	hom, het	CTTGTCCAAATTTTGATGTGC	TGCACTGATGAGTTCATCGAG	B10257, A02	ND	CS67446
At4g01883	SAIL_504_A06	2	hom, het	GATTCTCCTGCAACACAGAGC	TCTCAGGATTCTGCAATTTCG	B10268, E11	ND	CS67496
At4g02482	SALK_092859	8	hom	CTTGAAGGTGGAGGTCTCTCC	GCGATCTGTTTCTCGAGTTTG	B10220, C11	expressed	CS67368
At4g02725	WISCDSLOXHS024_03D	1	hom, het	TTCGGATTCACTATCGCTGTC	AAGCTGTAGATGCTGAGGTCG	B10278, F05	ND	CS67703
At4g04480	SALK_071061	2	hom	GTCTCAATGCGGTTCTTGAAG	AGCGAATTCTTTGGCCTTAAC	B10278, B02	ND	CS67668
At4g04850	SAIL_556_E12	5	hom, het, wt	TTTCAGGGGTATGAGATGGTG	TGATCACATTGGGAAAAGAGG	B10285, C03	ND	CS67648
At4g05390	SALK_085009	5	hom, wt	CTGTTGTTGTCTCTTCTGGGC	CTCCATAGCTTTGTCCTTCCC	B10189, G05	ND	CS67282
At4g05390	SALK_132611	10	hom, het, wt	GCCCAGAAGAGACAACAACAG	CAAGTAGCGAACAGGACAAGG	B10235, A02	ND	CS67404
At4g05490	SM_3_38480	5	hom	CTTGCCTAATAGACGGACGTG	GGTGTCAGCAATTGCTAGAGC	B10278, H07	ND	CS67725
At4g08390	SAIL_23_B04	8	hom	AAAATGGTTTAACGGGAGGAG	TGTCTCATTCGACAAAATACCC	B10207, E09	ND	CS67329
At4g08390	SALK_083737	1	hom	CCAAAACCCAATTTCTCTATGG	GCGTTAGCAGCATGTTTAAGC	B10257, B04	ND	CS67452
At4g08390	SALK_135722	9	hom, het, wt	TTCTTTGTCTTTCCACTTGGG	ACATGGGTTCGAGTAGCTTTG	B10244, E03	ND	CS67374
At4g09900	SALK_039816	8	hom	CCTCTGAACCGGAATTAGAGG	TCCTCAAAGTTTAAAAATCCAAAC	B10189, G03	ND	CS67271
At4g09900	SALK_137266	5	hom, het, wt	CAAGCTCTCCAAAAACTCAGG	TCAGGGTTTTGTGAAGAATGG	B10235, A03	ND
At4g10500	SAIL_1153_B07	9	hom	AAATCGGTTTGGGACGAGTAC	ACAATGGTGACGTCATTCTCC	B10207, H04	ND	CS67339
At4g10500	SALK_059907	2	hom, het	ACTTGCTAGTGCGTGTTCCAC	ATCACTGCATCTGTTGAAGGG	B10220, B02	ND
At4g13220	WiscDsLox413-416B14	1	hom	CAAAGAACACTGCAGAGGAGG	ATCTTTCCCAATATTCCACGC	B10278, E02	ND	CS67693
At4g13430	SALK_029510	5	hom, wt	GCTTGATACAATGAAACCTCAATG	ACCAGGACCACAAACATCATG	B10189, F12	ND	CS67281
At4g13430	SALK_065789	9	hom, wt	CTCAATTCCTGCTGTTGATCC	TAACGGAAACAATCTTCCGTG	B10189, E11	ND	CS67274
At4g13690	SALK_024568	8	hom, het	TTTCTTAGTGGGAGTGAATGATTG	TCACCATTCCAAAGAAAATCG	B10272, B05	ND	CS67551
At4g13690	SALK_100056	7	hom, het	ATCCTGAACCATTTGCATCTG	GGAGCGGCTAAGACCATTTAC	B10272, F11	ND	CS67620
At4g14820	SALK_096272	2	hom	TCCTCCGTACAGTGATCAACC	TGACAACTCTGATTCCAACCC	B10278, B07	ND	CS67671
At4g14890	WiscDsLox503C07	2	hom, het	GTTCTTACCAAACCTCTCCGG	GGTTTTCGGTTTTTATGTCCC	B10278, G01	ND	CS67708
At4g16360	FLAG_427C03	4	hom	TTGTTGTTTGTTGTTTTGGGG	ACAAAATTCGCTGTATCGAGG	B10257, H03	ND	CS67602
At4g16360	SALK_037416	5	hom, het	GGGAACAACAACAATTGATGC	AAGTCCTTCCCAGATCTCTGC	B10272, B06	ND	CS67552
At4g16390	SAIL_423_G09	2	hom, wt	ATGGCGTATTGACGCTGTTAC	TCCAGCTGAGCGTCTAGACTC	B10272, H11	ND	CS67641
At4g17920	GT_3_3174	2	hom	TCAGGATGAATCATGTGTTGG	AGTGTTTCCTCGACACAATGG	B10278, C09	ND	CS67684
At4g19865	SALK_115645	8	hom, wt	TTGTATTGAACACCTCAGCCC	TTGGAAAGAGGAGAAGGAAGC	B10272, E05	expressed	CS67580
At4g20160	SAIL_886_B01	8	hom	TAAAGGTGGAGGTGCACATTC	TGCTCTCCCTCTTTGTTTGAC	B10268, E07	ND	CS67519
At4g20160	SALK_024907	1	hom	CGCATGACTAGTTGAAGCTCC	TGATTCCATCAAAGCTGTTCC	B10272, B12	ND	CS67557
At4g20210	SALK_115211	7	all wt	CCACAAATACCAAACGAAACG	CCGAATCTTACGGACCTTCTC	not harvested
At4g20210	SALK_125194	4	hom, wt	AACGAAACATCATTTTGTTATTTTTC	CATTGACCATCGATTGTACATG	B10220, H12	ND	CS67402
At4g20930	GABI_911G06	7	hom	TTCACAAGCCTTCTTTGTTCAC	AAAAGCCAGTCATGTTGGATG	B10257, G09	ND	CS67472
At4g20930	SALK_009001	8	hom	TGAATCCCATATTTCCAAGTCC	TTCGGAGTGAATGTTATTTACACC	B10189, C02	ND	CS67250
At4g20930	SALK_035266	9	hom, wt	CTGCAAGAACAATGTCGACAG	AACGTAGTCAGCATGTGGGAC	B10189, D11	ND	CS67263
At4g20980	SAIL_633_C08	8	hom	TGGAGCTAGGAGTCAAATTCC	ATTTGGATCCGGTGTTAGGAC	B10257, C08	ND	CS67459
At4g20980	SALK_067553	11	hom	TCCATGTTTCTCTTCTTTCGAG	ACTCTCAAATTCAAAAGGCGG	B10220, F04	ND	CS67386
At4g21445	SM_3_24042	1	hom, het	TGATCATACTTTTGTGTGGCTTG	AAAACCCACAAATTCCAAAGC	B10278, D06	ND	CS67688
At4g21860	SAIL_383_G12	1	hom, het	ATGCCATCGTCGAATACTTTG	TTGTCAGAGGCTCATCACATG	B10278, E12	ND	CS67698
At4g22980	SAIL_131_D12	4	hom	CGAGCACTGAGATTCTATCGG	GCCTAAAATCGAACCACAATG	B10268, G04	ND	CS67531
At4g22980	SALK_061217	1	all wt	CGATAGAATCTCAGTGCTCGG	TTTAATCATCAACGTAAGTGAGCC	not harvested
At4g24620	SALK_043552	9	hom	ATTTCAGCCACAAACTCATCG	GAACACATAAAGCAACCCGAC	B10189, E01	ND	CS67264
At4g24620	SALK_107903	9	het, wt	TCGGCGACATAAAAATATTCG	TATAGGCCTGAGAGAGAGGCC	B10216, H11	ND
At4g24810	SAIL_1264_D09	5	hom, het	TGTTTAGGTCCAACATCCTGG	TTATCAGCGATGGCAATTACC	B10268, C12	ND	CS67503
At4g24810	SALK_015964	8	hom, het	TAACAATCCCAAACGTGGAAG	AAAGGACAGTCCTTGGTTGAAC	B10285, C08	ND	CS67653
At4g24830	SALK_145430	8	hom, wt	ATCTTACCAGGAGTATGGCCG	ATGGAGGAGACAAGAAATGGG	B10220, H11	ND
At4g25190	SALK_065053	8	hom	TGGACAGAAATCAACCAAAGG	GATCTTGATGCGCTGTTTCTC	B10272, C06	ND	CS67560
At4g25190	SM_3_22299	2	hom	GCCTCTACGTGCTGTCAACTC	TTTGGAGGCTGAGAACTTCAC	B10272, G10	ND	CS67629
At4g25770	SAIL_875_C07	5	hom, het	ATGCGGATGTTATGGAGTCTG	AAATTCACGTTTGCATATGCC	B10268, E04	ND	CS67516
At4g25920	SALK_093611	2	hom	GCGTTGACTCAAAAACTGAGG	ATGTTGATCCATTTACGGCTG	B10272, D07	ND	CS67572
At4g26555	SALK_073591	9	hom	AAACCAAAGACTAACCCGAGG	AACGCTGTTCCTTGATTTTCC	B10220, F03	ND	CS67385
At4g27350	SALK_068136	4	hom, het	CGTCAAAACGATGTCACATTG	AAAAGTGGTCAATGTGGTTGC	B10272, C12	ND	CS67566
At4g28030	WiscDsLox4B08	2	hom, het, wt	TTGTGGCCTATTGAGGTATCG	TATCCGAATCGGTGTCAGAAG	B10285, B02	ND	CS67608
At4g28405	SALK_018252	1	hom, het	CGGTGACCATTTAAGGTTACG	ACAAATCGCAACAGCCTTAAG	B10278, A03	ND	CS67661
At4g28740	SAIL_63_F07	7	hom	TTTGTAACTTGACCCAAACCG	GGTTGCTAGGCTTGTGATCTG	B10268, B11	ND	CS67492
At4g28740	SALK_133844	4	hom	CGTAGTGAGGTTCTGTCTCCG	AAACCGGTACAATTTCCCTTG	B10272, E02	ND	CS67577
At4g28840	FLAG_582F07	8	hom	TGTTCGGATGAAAGCCATAAG	AATTGTGAAATCAAATAAGGGC	B10268, B12	ND	CS67493
At4g29120	WiscDsLoxHs121_08H	1	hom, het, wt	AATCACCAACGACCACTTCAG	CCTCCGGCGAATATAGATAGC	B10290, D03	ND	CS67748
At4g29490	SAIL_173_B02	4	all wt	ATTTGGCATTGCTTGATATGG	TGCCTTGATGAAATAGCATCC	not harvested
At4g29490	SAIL_603_D01	5	hom, het	CAATGCCAAATCTCCATCTTC	AACTTCTCAAAACCTGCCAGC	B10268, C07	ND	CS67498
At4g29670	SALK_000814	8	hom, het, wt	TTGCAATGATTTTGTTGCATC	CGATTTACGGACAGAATCAGC	B10278, A07	ND	CS67663
At4g29670	SALK_028489	1	all wt	TTCCTCTTTTAAAATCGTGATCG	GGCTCTAGCTAGAGGCGAAAG	not harvested
At4g29670	SALK_028498	8	hom	TTGCAATGATTTTGTTGCATC	CGATTTACGGACAGAATCAGC	B10235, B12	ND	CS67409
At4g29800	SAIL_832_E01	4	hom	GCACCAAAAACAGGTGTTTTC	TCAGGTGTCGGTGGAGTATTC	B10278, F12	ND	CS67707
At4g29920	SALK_037136	4	hom	CTCAAGAACGCGTTGAAGAAG	ACAAAGAACAATGCGGTCAAG	B10272, H08	ND	CS67638
At4g30720	SAIL_20_E03	1	hom, het, wt	TGCAAGAACAACTGCATCAAC	GATGTGAAGACGCTCCTTGAG	B10285, G07	ND	CS67702
At4g30720	SALK_059716	2	het, wt	CTTCAATGCTGCCAGAAGAAG	TCCCGCACTTTGAAGATAATG	B10231, A12	ND
At4g30720	SALK_126289	4	all wt	GGCACCATAGTTGTGCTTCTC	GAACTTTCCACCGGAGAACTC	not harvested
At4g30920	SAIL_546_H07	5	all wt	TCAAACAAACCAAGCACTGTG	AAGTCCATGGTTAAGATCGGG	not harvested
At4g30920	SAIL_656_G03	4	hom, het, wt	CTTCTTCTCGTTCCACACTGG	GAGGAGCAATGCAAAGAGTTG	B10285, C02	ND	CS67647
At4g31040	SAIL_253_F06	7	all wt	CGTCTTGAAGTTGAGATTGGC	TGGAATATGTTGGAAACTCGC	not harvested
At4g31040	WiscDsLox413-416O18	5	hom, het	AGACCATATGTTGGCAAATGC	AAGAGGAGAAGAAGCTGGTGG	B10268, H01	ND	CS67535
At4g31115	SAIL_703_F03	2	all wt	ATTGGGATTAGAAACGGATGG	TGTTCCAAGTCATGCAGTTTG	not harvested
At4g31115	SALK_008334	7	hom, het, wt	TCACCTACTCCATCTCCGATG	TTTCCCATTTCTGGTTCACAG	B10278, G11	ND	CS67718
At4g31890	FLAG_009B06	2	hom	TCAGGGACTGCCACTAAATTG	TCGGAGAAGCTTTGTGATCTG	B10257, H05		CS67477
At4g31890	GT_5_105432	2	all wt	TTCCTCTCTTCGCTCATCATC	CTCAGATCGCTTCGCTTTATG	not harvested
At4g32340	SAIL_1222_F02	8	hom, het	TTTGTATCGTGAACACTTATTAACTGG	CCTTCCAAAACCCTCAAAGAC	B10235, C02	ND
At4g32340	SAIL_519_H11	2	hom, het	TCGATCATTAGGGTTCTACGG	TCCTCCACTGAAATATTCCCC	B10235, C04	ND	CS67412
At4g33520	SALK_002800	8	het	ATTTGATCAGAGCAGTCCGTG	CGGTTGAGAAAGCTGAGAGTG	B10247, H09	ND
At4g33520	SALK_072581	5	hom	CATGATTGAACGAAGGTCCAC	CTCACGGCTCTTGTTTGTTTC	B10113, E01	ND
At4g33520	SALK_083738	2	hom, het, wt	ATATTACCAGCATTGCCGTTG	TGACGCTTGGGTTATGTTTTC	B10290, C02	ND
At4g33520	SALK_109629	1	all wt	TGTATCAGGCGGAATTGAGAG	ACCATCACTTGCATTAGCACC	not harvested
At4g33666	WISCDSLOXHS011_03F	4	hom, het	TGCTGCTCACTTCTTGTATGC	AGAATCTGACATGGCCAAGTG	B10278, G06	ND	CS67713
At4g34100	SAIL_1159_F06	2	all wt	AAGCCCTAATGGGAGTCTTAAAG	TTCTTTTGGTCATCGAGCTTG	not harvested
At4g34100	SALK_040688	11	all wt	ATTGCACGTCTGAGCCTTAAG	ACTTTGGGGAAGCTGCTTTAG	not harvested
At4g34100	SALK_066129	10	hom, het, wt	ATGCAATTCTCACAAACGGAG	TGATACTTCCGCTACAGGCAC	B10220, F10	ND	CS67380
At4g35080	SAIL_1055_F07	2	hom, het, wt	TCAATTTCCTGCAACAGTTCC	AATGCAGGCAAAACAATCATC	B10277, E03	ND
At4g35690	SALK_053704	6	all wt	ACGTGTTCGCTCAGATCTCTC	GGAGACTCAAGAGCATGTTCG	not harvested
At4g35690	SM_3_31541	1	hom	TTCTCGAATCCATCAATGCTC	ACAAACGATGACTCATCAGGC	B10282, A02	ND	CS67732
At4g35800	SALK_088125	6	hom, het	ACGTCAATCGATAATTGTCGG	TGAAGCTTCTCTTATCTGTTGTGG	B10220, F07	ND	CS67388
At4g36040	SAIL_125_A09	8	all wt	GTTTGTATGGTGGAGGCAATC	GAAGAAGTCCGATCAGTTCCC	not harvested
At4g36040	SALK_052270	4	hom, het, wt	CGCGTTTTAGCATTAACTTGG	TTCTTCTCCGCCTCTATCTCC	B10285, C05	ND	CS67650
At4g36530	SALK_148524	5	hom, wt	ACAGGAATCACATTCCACGTC	GAACTAGAGGCGAGCCTTCTC	B10278, C07	ND	CS67682
At4g37420	SM_3_15179	2	hom	TCTGCCATGCCATCCTATAAC	TATGGAATTTCGTCGTTTTCG	B10282, A04	ND	CS67734
At4g38090	SALK_029673	6	hom, het	ACTCCAGGACAACAAACGTTG	ATTTTGGGGGAATCAAACTTG	B10272, H10	ND	CS67640
At4g38100	FLAG_364B02	2	hom, wt	GCTGTCCTCATGCGATTAGAG	TATCGCACCACTCCCATAGAG	B10285, A02	ND	CS67596
At4g38100	SAIL_1240_C05	2	hom	GCTGTCCTCATGCGATTAGAG	TCAAACAGAGTTTGTTTCGGG	B10268, D09	ND	CS67509
At4g38490	SALK_047408	6	hom, wt	TGTTAACATTGAATCGCCTCC	AGAAGAGCCCTTATGGCTGAG	B10278, A11	ND	CS67666
At4g39210	SAIL_97_D03	9	hom	GACATTTATTTCGCCATCTCG	TTAAAGAACGAACGAGCCTCTC	B10220, H04	ND	CS67396
At4g39210	WISCDSLOXHS054_08B	7	all wt	GACGACGTAAGCAGCAATACC	AAATGCAAAAGCTGAGTCTGG	not harvested
At4g39470	SALK_047955	8	hom, wt	CCGGTGGTGTTTGATACAGAC	CCCTAGAAAGACAAACGACCC	B10189, E03	ND	CS67266
At4g39745	SAIL_569_F04	8	hom, het	AGCTTGATTCTTGCAGGACAG	GGATCCAATAGACCTGATCCC	B10285, A11	ND	CS67605
At4g39745	SM_3_34003	4	hom	CTCCCAAGTTTCTTCACCTCC	GTGAAAGAGAACCCCGTAAGC	B10268, B07	ND	CS67488
At4g39760	FLAG_086G11	6	hom, wt	GATGCTCTTTCTTCATCCGTG	TGCTCGATTTAAGGCGTAGAC	B10257, H09	ND	CS67480
At4g39970	SM_3_35244	1	hom	GTTTTGGAAATGCTTGATTGC	ATCCCAAAACTACGATTTGGC	B10272, H06	ND	CS67636
At5g01110	SAIL_97_E03	6	all wt	TAAGAACAAACGCGTACGGAG	TTTCGAGTTTGGGATGAAATG	not harvested
At5g01110	SALK_040063	1	hom	ACATGTAATTGGGCCATCATG	CGGATAAACCCCTTTCTCTTG	B10272, B08	ND	CS67554
At5g01330	SAIL_151_G05	10	hom	CCCTAATCGCCTAAAAGTTGG	TAAGTGACGTCCAAGAGTCGC	B10235, E04	ND
At5g01330	SALK_087974	2	hom, het	CAGCTCTGAGAGAGAGCAAGC	CCACTCTTTAACCAGCAATTTC	B10220, F02	ND	CS67384
At5g01500	SAIL_209_A12	5	het, wt	GAAATTCTCAGGCGAGATTCC	CAACTGGACTGCGCTATAAGG	B10277, E07	ND
At5g01500	SALK_010971	8	hom	ATTGCAGCCGAAACCAATAC	AAAATTGGTAAAAACGCCACC	not harvested
At5g01500	SALK_119779	5	hom	CAACTGGACTGCGCTATAAGG	CCGAAGGAAGAGGATGAATTC	not harvested
At5g01960	SALK_023968	1	hom	GTTTACGATAATTCCGACCCC	CTGATACCAATGCTCTGAGGG	B10189, E02	ND	CS67265
At5g01960	SALK_104947	9	hom	AATGACCTTGATGGGTGTTTG	GGGCCTGGATGATGTTAGAAG	B10220, G02	ND	CS67387
At5g02370	SAIL_669_A10	2	hom, het, wt	TCGATGTTATTCACAATGAATGC	CAGAGGAGGAAAGTTGCACAC	B10278, G09	ND	CS67716
At5g02370	SALK_106055	2	all wt	TGGACAGATGTTGGGATCTTC	CTTAGCACTTTCTGCAATGGC	not harvested
At5g03320	SAIL_129_D02	1	hom	ATGAAAACTCCGTATCCCCAC	ATATCAGTGGAGGAACCTCGG	B10278, C01	ND	CS67677
At5g03940	SALK_079668	9	het, wt	TCTGTATCTTCCATGGCCAAC	GGTTTTTGTTTTTGTTTTTGTTTTTG	B10216, H02	ND
At5g03940	WISCDSLOX289_292B14	5	hom, wt	TTCGTCCATCATGCCTTTATC	AAGATGAGCACGGGTTTAAGC	B10278, A06	ND	CS67745
At5g04360	SALK_063951	9	hom	CCAGTAACATGATCGATCAACC	TGAAAATTGGCCAAGACTACG	B10189, D07	ND	CS67261
At5g04360	SALK_112124	7	hom, het	TTACCAAAAACGCACTGAACC	GTCGATGGAGTGCAACTTCTC	B10189, D09	ND	CS67262
At5g04680	WiscDsLox342G03	1	hom	TATTAGGGTTTGTCGTCGACG	GCTACGACAGTAAGAGCCGTG	B10278, E06	ND	CS67696
At5g04740	SAIL_594_C06	2	hom, het	CTATCTCTGCGGATTCCACG	GCACAATTTTGTCTCAAACTGC	B10268, E12	ND	CS67524
At5g04740	SALK_056979	2	het	TGCATGTATGTTCGCTCTCAG	TCGGATTTGTTCCAACAAGTC	B10271, E05	ND
At5g05360	SAIL_1219_C07	2	hom	AGAAATGTGGCAGCAATTTTG	TGAATCGCTTGCATTATACCC	not harvested
At5g05360	SAIL_749_A05	1	het	AACTTTGGTCAAGCGAACATG	TCAGACCAATCACAACAAAACC	B10277, C12	ND
At5g05460	SAIL_1157_C05	2	hom	GGGAGCTTCTGATAATTTCCG	GGACGAAGGAAAAGCTACCTG	B10268, C08	ND	CS67499
At5g06380	SAIL_270_D12	6	hom, het	CGTACGTTACCATAAGTTTTGATCC	CTCCGTCGAAGTCTATCAACG	not harvested
At5g06380	SALK_050643	8	hom	TCATCGCCTAATTGTTTTTGG	TGAATAAACAAGAACAATTGTACGTG	B10189, E06	ND	CS67269
At5g06670	SALK_045247	2	hom	CTAAGACCTTGTTCTGTGCGG	ATTTGATTTTGCTTTCCCCTG	B10278, A12	ND	CS67667
At5g06790	SM_3_20638	4	hom, het, wt	AAACACGTCAGATCAAGTGGG	TTGGTCCCGTTGTATACAACC	B10277, B02	ND
At5g06790	SM_3_32999	8	hom, het, wt	TATGGGGATCCTAGGGATTTG	GCTAAGTAGAGCTCTTCCGGG	B10268, B05	expressed	CS67486
At5g07080	SM_3_18763	1	hom, het, wt	CATTAAACGGTACAACGCAGC	CACACAAGGAATGAGAGAGGG	B10277, F09	ND
At5g07770	SALK_022684	5	het, wt	ATACAGCCACACCTTAGTGCC	AACTTGCTCTTTTCTGGTGGAG	B10231, C07	ND
At5g07770	SALK_092364	7	hom	AATGATGAGCCACTTACTGCG	ATCAATCTCGCATTGTTTTGG	B10220, E09	ND	CS67379
At5g07770	SALK_124357	2	all wt	AATGATGAGCCACTTACTGCG	TCATCAATTTTGCTATCGCAG	not harvested
At5g09950	SALK_004274	1	hom, het, wt	ATTACGGAAAGTCCGAGGAAG	ATCCCCAGCCTGTGAATAAAC	B10282, A05	ND	CS67735
At5g09950	SALK_126373	1	all wt	AGACACCTGATCATGCTCTGG	TTTCGGTTTATTCACAGGCTG	not harvested
At5g10100	SAIL_1245_A06	5	hom, het	TTCAATCATTGGACGGATTTC	CCCATTGTTGATGATCCAGAC	B10235, C05	ND
At5g10100	SAIL_411_F12	5	hom	TTCAATCATTGGACGGATTTC	AAGCTTTCATGTCAAGCAAGG	B10235, D02	ND	CS67416
At5g10100	SAIL_305_C12	2	hom	GCCTGAAGTTACAAATTTCGAG	ACATCACTCACTTTCCCATCG	B10235, D05	ND	CS67418
At5g10400	SALK_047788	9	all wt	GGAAGCTTACGGATCAAAAGC	CATGACGAGTTCATATTCAACCTC	not harvested
At5g10460	WiscDsLox489-492D1	4	hom, het, wt	ATGTGGAGGCAACAACAACTC	GCTGACTTTGTTTTAGCGCAC	B10285, C06	ND	CS67651
At5g11010	SAIL_843_G11	9	hom	TAATAATGAATTCATCGGCGG	CTCGATATGCCCCGATTAATC	B10257, C05	ND	CS67457
At5g11010	SALK_142100	9	het, wt	ACTTGCTGCATTTGACCATTC	AAGTGGAACTCAAACCACGTG	B10231, B01	ND
At5g11550	SAIL_738_G07	4	hom	AGAGACGCTTCCCTTCACTTC	TCAGGTCCCATTCTGACTCAG	B10268, B10	ND	CS67491
At5g11550	SALK_116277	8	het	AAGGCTTGCTCCTTCAAAGAC	GGAAGGTTTCTTGGAGAGTGG	not harvested
At5g11650	SALK_000667	2	hom, het	GAAGTTCCGGGTCAAGTAAGC	GCAATGGACTGGATTGGTATG	B10207, A03	ND	CS67299
At5g11650	SALK_009571	2	hom, wt	GACCTCTGACGTCTCATTTGATC	GAAGTTGCTGATCTCTGGTGG	B10189, H04	ND	CS67288
At5g11670	SALK_020607	4	hom	GAGAGAGAGTTCACAAACAGCATC	TGCTGAACAGGCTTACACATG	B10189, D08	ND	CS67248
At5g11670	SALK_073818	1	hom, het	TAACTGGTCTTCTTCCCCCTG	ATGGTGATTGGAAGACACTGC	B10189, F08	ND	CS67279
At5g11840	SALK_069901	5	hom	TGGTTACAAAACCGAAATTGG	TTCGTGATGGATAGCTTACCG	B10278, B05	ND	CS67744
At5g12040	FLAG_563E08	1	hom, het, wt	GAGGAAGAACTCGAACCAGAAC	TCAGCAATTTCATCGTCACTC	B10268, B01	ND	CS67601
At5g12040	SAIL_338_G07	1	all wt	TAACGTCAGCTGGTGTAGCAG	TGACACAATCCGATGTTGAAC	not harvested
At5g12280	SALK_114538	2	hom	TCAGGACCCACAAAAGCATAC	CGCGTTATTATAGCTGCCTTG	B10235, A07	ND	CS67398
At5g12430	SALK_034886	1	hom	GGATCCTGCCCAAGTTTAATC	CTGATGGGAATCATTCTGGAG	B10220, G10	ND	CS67393
At5g12430	SALK_102022	2	all wt	GAGCCTTATATGCAGCTGCAC	CTGATGCTGAAAAAGCTTTGG	not harvested
At5g13030	SAIL_776_G08	5	hom, het	CAACAAGAATCGATTTGGCTG	TGTCTAAGACCGTGAAAACCC	B10268, C06	ND	CS67497
At5g13030	SALK_096721	8	hom	CCGGATGCTCAAGTTAAATAGC	CAAATCGTGATGAATTTTCCG	B10272, G01	ND	CS67622
At5g13420	SAIL_354_C04	1	hom, het	TTCCTTTTGGGATATGGGAAG	TCGTTCTCTTTCCAGCAGTTC	B10189, H07	ND	CS67291
At5g13420	SALK_094724	1	het	CATGGAGCAGTAGCAGGAATC	ACCAACGATCAATACCTTCCC	B10187, G09	ND
At5g14100	SAIL_350_D08	1	hom, het, wt	CATGCTAAGAGATTCGACAACAG	CAGTACCTCAAGAAACAGCCG	B10235, D11	ND	CS67424
At5g14100	SALK_116866	5	het, wt	CTGGAAACTGGAAAACAATGC	AAAATTTCCGGGGATTCTTTC	B10231, C03	ND
At5g15690	SALK_047275	8	hom, het	TTCATGGTCAAGAGTTCACCC	ATCAGCTCAACGGAAACGTAC	B10220, E12	ND	CS67382
At5g15870	SALK_099129	4	hom, het, wt	ACAAACCAAAACGCAAACAAC	GCTTAATGGAAGTTTCGGACC	B10272, D11	ND
At5g16010	SAIL_136_H02	1	all wt	CGTCCATGAAATATAAAAACGG	CCCAAGGTGAGATTTTGACTG	not harvested
At5g16010	SALK_074515	9	hom, het	TGGAGGGAAATGTTGTGTCTC	CAATATTGATGGAGGTGGTGG	B10189, D04	ND	CS67260
At5g16010	SALK_105485	9	hom	CACCGAGAGAGTGAGTGAAGG	TTGCCAAAACTTAAACGGAAC	B10189, D02	ND	CS67259
At5g16230	SALK_067280	7	hom	TTTGTTTTTCTGTTTTTGGGTTC	ACGTTGGAAGTGCTTCTTCTG	B10189, F07	ND	CS67272
At5g16230	SALK_137538	4	hom, het, wt	CTAGCTCCATGCTTTGCAAAC	TAGGCTAGCCACAACATACGG	B10235, A05	ND
At5g16660	GT_5_112216	5	all wt	AGGCAGTGGAATGTGCATAAG	AGATCAATTGGAGCTGTGTCG	not harvested
At5g16660	SAIL_1291_F03	8	hom, het	AACAACAGAAGCAACAATGGG	TAGAGGAACGATGCAACGATC	B10268, D06	ND	CS67507
At5g16810	WiscDsLox364A05	7	hom, het, wt	CAAGCGAAGCATCTTTGATTC	GAAAAGAGCTTTTGGGATTGC	B10290, D04	ND	CS67749
At5g16820	GABI_030C06	4	hom, het, wt	TTCACAAGCTTGGTGGTAAATC	ATGGCAACAGACAAATTCCAG	B10262, D10	ND
At5g16820	SALK_047737	10	hom, het, wt	AAGAGCACCTTCGAGAACTCC	CTACCTCGAACGAGTCAGCAC	B10220, G01	ND
At5g17280	SAIL_202_D07	4	hom, het	GCATCTCCTTGTTTCATGTCTG	TCGTTCCATCTTACAAATCCG	B10235, D01	ND	CS67415
At5g17280	SALK_015537	6	all wt	AGAAGAAGCAGATGGGTCGAG	ATCTCGATCGTTACATCACCG	not harvested
At5g17350	SM_3_30847	1	hom	TGACCACCAAATACCAAAATTC	CACCTTGACGTCATCTCCTTC	B10278, D04	ND	CS67686
At5g17630	SAIL_378_C01	1	hom	TCGAGACATTTTCCACAATGC	ATGAGTGAACGAAACAGCGAC	B10207, B01	ND	CS67297
At5g17630	SALK_097695	9	all wt	CTCTTTCTTCTCCGCTTCACC	TTTAATCCGTTTTACCCACCAC	not harvested
At5g18770	SALK_119205	1	hom	GTGGGTTCATGTCATGGAATC	CAGAATTTTGGAGAGGGGAAG	B10278, B10	ND	CS67674
At5g19150	FLAG_356E09	1	hom	ATCGGAACCTGAAGCAAGATC	CGATTTTCAAAGCTGAAATGG	B10268, A12	ND	CS67484
At5g19260	SM_3_40331	2	hom	GTCTCTGCACATTGCACAGTC	TTTAGCAATCCCCTGTTTTCC	B10278, H11	ND	CS67729
At5g20140	FLAG_058F09	8	hom, het, wt	CCAGTGAAGCTGAAACTGAGG	TTTAGGATAAACCACCGGTCC	B10257, H10	expressed	CS67597
At5g20140	SAIL_215_C02	5	hom, het, wt	TACGGCCAATTTTGAGTCTTG	TGCCAGAAGAATTTATGGACAC	B10271, A02	ND
At5g20200	SALK_024526	4	hom, het	GCTTGGCTACTGAGATCGATG	CTTTCCTGGGTTCCGTCTATC	B10278, F06	ND	CS67704
At5g20440	SAIL_157_G03	2	hom	TGTGAGGACAGTTCCATCAAAG	ATATGAAAATCCCTTTCCCCC	B10278, D05	ND	CS67687
At5g20980	WiscDsLox356D04	8	hom, het	TATTTGATTCCAGCATGAGCC	TACCGACTGATACATGGGACC	B10235, D12	ND	CS67425
At5g21930	SALK_052655	7	hom, het	AGGAAACGATCAGAAACCCAC	TGCCATATTAATTGGCACCTC	B10278, H02	ND	CS67721
At5g21940	SALK_042877	1	hom	GATGATGCTAACAGTTATGGGG	TCAAAGCGCTTCTGCTAGAAC	B10272, B07	ND	CS67553
At5g21940	SALK_043001	1	all wt	GATGATGCTAACAGTTATGGGG	TCAAAGCGCTTCTGCTAGAAC	not harvested
At5g22660	SAIL_1245_D08	4	hom	TGAGAAGGTTTTAAGGGTGAGC	TCGAATTGCAAACACAAATTG	B10257, C06	ND	CS67458
At5g22660	SALK_073597	7	hom	TTCATCTTGTGATGCTGCATC	TCCACTTCCATAGTTTGGTCG	B10220, F01	ND	CS67383
At5g22830	SALK_028422	8	hom	AAATCATGTCTTGTTTTCACACC	GAATCATCTCTTCCTCCTCCG	B10207, C09	ND	CS67310
At5g22830	SALK_115233	5	all wt	CAAAAGCTCTTCCTCCTCTCC	TCTGCGTTGAGTAGAACTCCG	not harvested
At5g25990	SALK_032578	9	hom	CACTTTTGTTTTAACTTTCAGACATCTC	AGATGAACGAAAGTCACCGTG	B10235, G07	ND	CS67434
At5g26260 or At5g26280	SALK_028458	9	hom, het, wt	ATCACCCGAAAATATTCGGTG	ATGTTCAATTCGAAGCGTTTG	B10235, F01	expressed
At5g26260 or At5g26280	SALK_107244	1	hom - inferred	AGTTTGTCTCTTCGATCCTTGCGT	TGGGCGTTGCTTCTCTCGTGT	B10277, F10	ND
At5g27440	SAIL_1244_B04	4	hom	GCGAATTCAACAGAAAAGCAG	ACACCAAATAAACAAAGCCCC	B10189, H03	ND	CS67302
At5g27440	SALK_092431	8	hom	TCCAAAAACCAATGAAGCAAC	TGGAAAATGTCTGAAGCCAAC	B10207, E04	ND	CS67320
At5g34870	SALK_016813	8	all wt	CGCGTGCTCTAACTCATTCTC	CTAGTGAGAAGTCGTCGACCG	not harvested
At5g34870	SALK_018061	1	hom, het	TCAATCTCCCAACATGATTCC	TGAACTAGTGCATGGCTAGGC	B10272, A10	ND	CS67545
At5g35100	SALK_071190	2	hom	CTGGAGACAATCCATTGATCC	TTGAGCTCTCTCGTCTCCAAG	B10272, C10	ND	CS67564
At5g35100	SALK_121913	1	all wt	TCGGTTTGCTACTGGTTTGAC	TTCCGAATACAATGTTACCGC	not harvested
At5g35220	SALK_061494	1	hom, het, wt	ACCAAGGAACATGTCTGCAAC	TTGTCCTGTTTGGTGGTTACC	B10257, A05	ND
At5g35570	SALK_023121	4	hom, wt	TTATCGGTAACAATTGAGCGG	AGGATATGCTGGCTTTCACAG	B10272, C02	ND	CS67558
At5g35570	WISCDSLOXHS207_05A	7	all wt	GAAACTCTCTTCCAGCTTCGG	AAGAAAGAGGTCCTTCCGTTG	not harvested
At5g35790	GABI_864A05	4	hom, het	CAGTGCTCCGATTCTCAAATC	AACAACCTCCTCTCTCCTTCG	B10257, G04	ND	CS67470
At5g35790	SAIL_1252_E02	8	hom, het, wt	TCATAAGTTTTAGGCATTAAAATTTTTC	GAAGCGAAATTAGTGGCACAC	B10257, D07	ND
At5g35790	SAIL_321_B05	4	all wt	GTTGCAATGATGGAAATGGTC	GCTGAGGACATAAGAAGTGAAAAG	not harvested
At5g37570	SAIL_792_D09	1	hom, het, wt	ATTTCTGTAACGTCACGACCG	CAAAGCTGTCCAAGAAACAGC	B10290, D05	ND	CS67750
At5g38310	SALK_032048	2	hom, wt	CGTTTTCGTTTGATCTAGCAG	TGACGATCCGAATTAAGATTCTC	B10272, B02	ND	CS67548
At5g38310	SALK_134064	6	all wt	TATGTAGCAAAAATCCACGCC	TCGGAAGAAAGAGTCCCTCTC	not harvested
At5g38360	SALK_039952	7	hom, het, wt	AGAATCCACCATTGGTGTTTG	AAGTTGATCATCCATGGCTTG	B10285, A04	ND	CS67598
At5g38360	SALK_152052	7	het	CTTCAGTCCTTCATCGTCCTG	TGTAGTAGACGCACGCAAGT	B10231, H02	ND
At5g39790	SALK_025022	1	hom, het	TGGTTCTGGGGTTTATCAGTG	TTCCAATTTGATACAATGCCG	B10272, B11	ND	CS67556
At5g39790	SALK_129717	5	hom, wt	TATAACACAAGCACCTGACGC	TGGTTCTGGGGTTTATCAGTG	B10272, E07	ND	CS67582
At5g40050	FLAG_545F02	1	hom	GGTGAAGGATTTGAACATTGG	AGATTCAATCAGCCCTCTTCC	B10257, H06	ND	CS67478
At5g40050	SALK_072190	1	hom	GGTACTAAGGGTCCGATTGATG	CCCAAGGAGACCTACCAAGAC	B10272, D06	ND	CS67571
At5g40100	SAIL_743_E07	2	hom, het	TGGTTGAACAAATGGGAAGAG	CCTTGAGTTTGCTGCAGTTTC	B10278, D07	ND	CS67689
At5g40400	SALK_027802	4	hom, het, wt	GCAACGATTCAAATTTTCGTG	ACAGCCTTAACAAGCGAATTG	B10235, G04	ND
At5g40400	SALK_137944	1	hom, het	TATTTGATTCCAGCATGAGCC	TACCGACTGATACATGGGACC	B10235, E06	ND
At5g40450	SALK_067950	4	hom	CTTTTCTACGGAAACCGTTCC	GGTCTTCATGCTCAGCTTCAC	B10272, G12	ND	CS67631
At5g40450	SALK_074387	2	all wt	TCTCCGTTTTCTGTCTTCGAG	GAAGACAGATGCAGAACCGAG	not harvested
At5g40850	SALK_055887	5	all wt	CTGTAGAGGAGTGGTTCCACG	TTTTGCTTTACGACAGGCTTG	not harvested
At5g40850	SALK_058460	10	hom	GCAACAAGTAGGACCAAACCC	GAATGAAGATGCAAGGTTTGG	B10220, G09	ND	CS67381
At5g40850	SALK_089175	10	hom	AAAACATGACCAGTACCGTGC	AAGCCGAAGATTTGTGATTCC	B10189, C01	ND	CS67249
At5g41560	SALK_004938	5	hom, wt	CACCTTTTCTTCAGCTCGTTG	AAGTGAACCTTGTTGATATAGGCAC	B10272, A12	ND	CS67547
At5g41560	WISCDSLOXHS131_01B	5	hom, het	TTGAACCGATTAACTCAAATACG	CACCTTTTCTTCAGCTCGTTG	B10268, G03	ND	CS67530
At5g42130	SALK_007617	8	hom	CGAATCTCTCGCCTTATTTGC	TTGATCCATTTCAGGAATTCG	B10189, H09	ND	CS67293
At5g42130	SALK_056579	8	hom, het	TTGGTTTGAAGCTTGGTTTTG	CGGTCAGCTTCTGTTTCTCTG	B10207, C06	ND	CS67314
At5g42480	SAIL_693_G04	2	hom, het	AACGCTACTCTCTGAGACCCC	TAAATGGTTTAAGCGGTGTGC	B10257, C04	ND	CS67456
At5g42480	SALK_131837	8	hom	GCTGAGCGACTGTGGTTAGTC	AATAGATGGTGGCGGAGAGAC	B10235, A09	ND	CS67395
At5g43390	SALK_065595	1	hom, het	AACCTCTCGCTATCGTGTTCC	GGGTCTGACGGAAAACTTCTC	B10282, A01	ND	CS67731
At5g43400	SALK_062934	1	hom	CAACTGTCAATGTGATGCAGC	AATCCGATCTTCCATTTCACC	B10272, H07	ND	CS67637
At5g43400	WiscDsLox391C01	1	all wt	TTTAAGGACACAATCTTGCGG	TTCCTTTGAACCCTCTTCCTC	not harvested
At5g43530	SALK_126949	5	hom	TTTTTGCTATGGCCAACAATG	CTGTTGCAAAATGGAAAGTCC	B10235, A04	ND	CS67399
At5g43530	SALK_150141	11	all wt	TCATCGGATAGACGAAAATCG	AGCGATCATGAGAATTCATCG	not harvested
At5g43770	SAIL_412_G11	2	hom, het	ATCACTCCCATTACATCGTCG	TGTGTGTTCTTTGCGTCTCTG	B10268, E06	ND	CS67518
At5g44230	SALK_082500	8	all wt	TCCACAAGCTTTCAAAAGAGC	ATGGGTTGCAGATCTTGTTTG	not harvested
At5g44230	WISCDSLOXHS119_01F	1	hom	CAAACTTTCAAACAGTTCCGC	TTTAACTGGCACAACCCAAAG	B10257, G05	ND	CS67471
At5g44316	SALK_063736	4	hom, wt	GCTGAAGGAGCGGAGATTAAG	TTCCAAAATGTTGGTTCATGC	B10189, F03	ND	CS67278
At5g44600	SALK_110101	11	all wt	TAACCGGAGGCTTACCTGATC	AAAAAGAACTCGACACTCGTAGTTC	not harvested
At5g44600	WISCDSLOX339E01	7	hom, het, wt	TTTAAACATTTGAGATATGAAAGATGG	ATTAAGATTTTGCCGCGTTTC	B10257, D04	expressed - insert spliced out	CS67461
At5g44600	WISCDSLOX467G2	5	hom, het, wt	CCCATCAGCAAACAAATCAAC	AAAATTGCTTCCTTTCATCCC	B10231, H11	ND
At5g46470	SALK_029541	1	hom	TGATCCCGAACTTAAACATGG	CAAACCATTGAGTTTGATCCG	B10220, G05	ND	CS67392
At5g46470	SALK_053759	10	all wt	ACTTTCCGAAGATGTCCCATC	TGCTTTCCGAATTACTCTTGG	not harvested
At5g47360	SALK_014546	1	hom	AATTTTGGATGATTGGCCTTC	GCATTGCAATACCCATTGATC	B10278, F10	ND	CS67706
At5g48790	SALK_058537	2	all wt	CAGTTCGTCTTCTGGCTTCAC	TGAAGAACGTGTGAGATTACGTC	not harvested
At5g48790	SALK_058542	5	hom, het	GAGGTTTTCAGGGAACTACCG	CTTTTCCTCGTGATTACGTCG	B10272, B03	ND	CS67549
At5g48830	SAIL_127_B06	2	hom, het	TCTGTATGGGATGTGGTGAAAG	TGCTCGACTAGAAAGGCTACAG	B10257, G03	ND	CS67593
At5g49590	SALK_090877	6	hom, wt	TTATGCAATCATGCTCGTCAG	GTGGATTTGGGTGTTGCTAAG	B10272, C08	ND	CS67562
At5g51670	SAIL_837_H07	1	hom, het, wt	TTGCTCCCCATGTGTTTACTC	CACGCTCACGTATCTGTTTCC	B10285, B03	ND	CS67609
At5g51670	SALK_029954	8	hom	ATTGTGCCTCTTCATTGAACG	GGAATAAGCGGTGGAAAGAAC	B10272, B04	ND	CS67550
At5g52030	SALK_020380	5	hom	AACGCGTAGATGACACCATTC	GGAGGAGAGGTTGACCAAAAC	B10278, G03	ND	CS67710
At5g52970	SALK_122650	5	hom	TTTTTCCCTCCTCTCCTCAAG	AGATGGATGGTACAAGCATGC	B10272, F09	ND	CS67618
At5g53750	SALK_003634	1	hom	TCTTTGGAAAACAAAAGAAATCTC	CGGAACAATCAGATTCTGTGC	B10272, H04	ND	CS67634
At5g54170	SALK_102986	1	hom	ACCGCCTTCAAAGTTTTCATC	TCATGGTTCCAGTACTGGGAC	B10189, G11	ND	CS67284
At5g54730	WISCDSLOXHS111_09B	5	hom	CAACACTGGGTGATGATGTTG	TTGGATATATCTCAGGCGTCG	B10268, G11	ND	CS67534
At5g55520	SALK_042967	4	het, wt	GCAAGAAATTGCAGAAATTGC	TCCAAATGAGGAAGAGCATTG	B10277, H07	ND
At5g55520	WISCDSLOX461-464C3	4	hom	GTGGACGAGAAGCATCTCAAG	GCTTCAACAGTATCTCGCAGC	not harvested
At5g55710	FLAG_437A05	1	hom	GAAAGCGATCCAATACAGAAGG	GCAAGAGACATTGAAGTGCAC	B10268, B03	ND	CS67485
At5g55710	SALK_013444	6	all wt	ATGAATTCTGCAACAGATGGG	TCTTCGATGGGATTCAATACG	not harvested
At5g56240	SALK_097899	2	hom, wt	TCGGAGTAATACATTGCTCGC	TTTTTGAGTTTTCATGGCTGG	not harvested
At5g56240	SALK_131300	2	het	TCTACGCTTCTGCGAAACAAG	CTTCTTGAAATGAAGCAACGC	B10231, B09	ND
At5g57610	SALK_143846	2	hom, wt	GCAGCAGTATCCTGATTCACC	GCCACCAAGTGGTTTATCATG	B10235, G10	ND	CS67436
At5g57610	WISCDSLOX485-488I14	4	hom	ATCTTGCAAATGGGGATTAGG	CTTTCTATTCTCCTCGGCACC	B10257, C07	ND	CS67587
At5g58770	SALK_022111	1	hom	ATAAGTAATGGGCTATGGCCC	TCGATATCCGAACATTGTTCC	B10278, A05	ND
At5g59250	SAIL_8_G03	5	all wt	CAAGCTTTTGGTTCTCACGAG	AGGTAGCCCCAATGTCATACC	not harvested
At5g59250	SALK_021796	5	hom, wt	ATAAGCGACCAAAATTAGCGG	CCACAAGTCCTAGCTGAACAGG	B10207, A04	ND	CS67300
At5g59900	SALK_042927	1	hom, wt	TGCCCGTTAATCAAAGAATTG	CCAAGTGACGTTTTTAATGTGC	B10220, F12	ND	CS67389
At5g61440	SALK_049567	4	het, wt	AGGCAAAGACATCATCGATTG	TTGAAATCTTGCTCTTGAAACTG	B10187, C04	ND
At5g61440	SALK_075409	4	hom, wt	AGGCAAAGACATCATCGATTG	AAGAGCCAAAGATTGATTCAATC	77183309	ND	CS67246
At5g61520	GABI_321B08	5	hom, het	TCTGGATGATACTATTCGGCG	GAAGCAAGAAAAGAAGCCATG	B10257, F10	ND	CS67469
At5g61520	SAIL_793_A04	9	hom	GATGTCGTAGCCGAAGATGAC	AAATATTCTGTTGGTGCCACG	B10189, H05	ND	CS67289
At5g61520	SALK_146610	9	hom	AAGTTGGCTATTGAAAAGGCAG	TCTGCCAACTTAATTCCACATG	B10207, D11	ND	CS67327
At5g61560	WISCDSLOXHS043_12B	4	hom, het, wt	AAACGATAGGCCAACTTTTACG	ACAATGTGAGCAAAATCGGAG	B10277, D07	ND
At5g62000	SALK_108995	4	hom, het, wt	CAACAAAACTCCCTGCAAGAG	TTACACAGATTTGCTCTCCGG	B10285, B04	ND
At5g62370	SAIL_890_F09	2	all wt	AAAGAGGATGTGCTGCTGAAG	TCTCATCAGGTTGAATCCCAG	not harvested
At5g62370	SALK_024179	8	hom	GTGCACAACTGCACAAGAGTC	TCCTTATCAATGCACCGTAGC	B10271, E08	ND
At5g62720	FLAG_270H02	4	hom, wt	CAAGTTGAAACCGTAGATGGG	TCAAAGGACCATTTCTCATGG	B10282, A11	ND	CS67741
At5g62840	SALK_066642	8	hom	ACTGGAACGATGACGATGAAG	GGCTAAATAACTCCGGAAACG	B10272, D05	ND	CS67570
At5g62840	WiscDsLox381G5	4	hom	CGTTTCCGGAGTTATTTAGCC	GAAAGCAATTAGAAATATACGGCC	B10268, D03	ND	CS67506
At5g63040	SAIL_626_H08	2	hom	TTCAACCTCGGAGTTCCTTTC	GAAGCAAGACGAACCTGTGAG	B10268, F01	ND	CS67525
At5g63040	SALK_068837	5	all wt	GAGAGTGTGTTCAAGCGAAGC	CGAAACTGAAGTTTGGAGACG	not harvested
At5g63260	SALK_122271	8	hom, wt	CTTGAAGTTTCCTGCGAACAG	TCAGACAAAAAGTCGCAAATTG	B10235, B03	ND	CS67407
At5g63390	SALK_064571	1	all wt	TTTTAGTCCTTGCGCTTTTCC	CTCTTCCTCCGTCATATTCCC	not harvested
At5g63390	SALK_085794	2	hom	TAGCTTTTGCCATGTTTCCAC	GATGTTTCTCCGGTTTGGATC	B10207, E05	ND	CS67324
At5g64430	SAIL_215_H08	1	hom, het	GATCGACGACAACGACTTTTG	GGAGCAGTTACGGATTTCTCC	B10268, D01	ND	CS67504
At5g64430	SALK_079271	1	hom, het, wt	CCCAAAGACTATTCGGATGTG	AAGCGTCTAAGTCTTCTCCCG	B10285, D01	ND	CS67658
At5g65210	SALK_095842	3	hom, wt	GTTGAAATGATAACGCCATGG	GAGAGTTACTGAACCCAGCCC	B10220, G12	ND	CS67391
At5g65210	SALK_125345	9	hom, wt	GCAGGTTAGAAGCAGACATGC	GGGGAAACAAAATTAACCAAAAC	B10235, A11	ND	CS67406
At5g65480	GT_5_40258	1	hom	CGAAACGACGCTATTCTTACG	ATCTGATTCCCTGAACCATCC	B10278, C04	ND	CS67680
At5g65685	SALK_148945	2	hom	TATTGCAGTTTGCCAGTTGTG	CAATTGGAGGCAGAAAGTCAG	B10278, H05	ND	CS67724
At5g66080	SALK_118712	4	hom, het	TATTGCAGTTTGCCAGTTGTG	CAATTGGAGGCAGAAAGTCAG	B10278, A10	ND	CS67665
a Blue text indicates genes only having homozygous mutant alleles with T-DNA insertions in locations less likely to strongly affect gene expression
b Allele score based on predicted location of T-DNA insert. See Figure 1.
c See also Table S4
d ND = not done
e no insertion was found; all genotyped plants were wild type
