# Supplementary material for: Analysis of Essential Arabidopsis Nuclear Genes Encoding Plastid-Targeted Proteins
Source: PLoS One. 2013 Sep 4;8(9):e73291. doi: 10.1371/journal.pone.0073291 (PMC3762728; doi:10.1371/journal.pone.0073291)
Supplement: Table S3 — All genotyping assays. (XLSX) [file pone.0073291.s007.xlsx]

## Sheet: Table S3
Annotated Locus a	Allele	Allele score b	Genotype results c	Left primer	Right primer
At1g01090	SAIL_228_H08	1	no hom	AACGGTAGGAATTAGGTTTTAAATTC	ACTCCAATCCTTCCTCTTTGG
At1g01090	SALK_100132	8	all wild type	TCTTACCCAGCAGCGTCTTC	AGACGAGGAGAGGAAGCGTAC
At1g01090	WISCDSLOXHS111_07B	1	no hom	GACCTTTCTTCCAAATCTCGG	ATTCCGTTAATCTCATTGGGG
At1g01690	SALK_040779	5	hom	TGTGCAATTCAATTCATGCAG	GGTCATTGTATCATCGCTTTTG
At1g01695	SALK_032739	2	hom	TTCACCTTCATTCTCTGCACC	CAAAAGCGATGATACAATGACC
At1g01695	SALK_056206	2	hom	GAAAGGATTGTATGGCTTCCC	CTTTTCTTGAACCTCGGGAAC
At1g02020	SALK_044542	1	hom	AGTCGTGTGTTTCGTTATGCC	AGGAGCAATGAGATAGGCCTC
At1g02020	SALK_053961	1	all wild type	CTTAAAGAGGGAATTTTGCCG	GAATTCTCCGGGAAGAAGTTG
At1g02020	SALK_130552	9	no hom	GTTCAAGGAGTGCTTCGTCTG	AATGTCCAATCTGTGCCAAAG
At1g02120	SALK_007782	5	hom	AACAACTCCATCGCTTACCTG	TGACCCTTCCACTTCTTCTCC
At1g02120	SALK_120954	5	hom	TCGTTGGGACAAACTGAGAAC	TGATGGATGGTTGGAATATGG
At1g02150	SAIL_401_G03	2	hom	TTCAATGTCTCCCATCCTCAC	CACGGTGGACTACGAGAGAAG
At1g02475	SAIL_880_E12	1	no hom	CTGAACATCTCGTCCTTTTGG	TCAAATCCACCTGGACAGATG
At1g02475	SAIL_880_E12	1	no hom	CTGAACATCTCGTCCTTTTGG	TCAAATCCACCTGGACAGATG
At1g02475	SALK_141575	1	hom	GTTGTGGCAGATCTTTCGTTC	CGTGATAGATCAGGCTTGTCC
At1g02890	SAIL_576_C11	8	hom	AACCAACCGACTTAAAATGGG	TTGATTATCAATCGGCACCTC
At1g02890	SALK_050740	7	no hom	GTGATTGAAAGCAAAGCCAAC	GACGATGCTGATAAACTTGCC
At1g03030	SAIL_544_C09	9	hom	TGAATTCGATGCTTTTGTATGG	TTGTGAAACCTGGAACAAAGG
At1g03030	SALK_076854	2	all wild type	TATTATCAGCTCTGCGTTGGG	ATTTGTATCGTTCGCAACTCG
At1g03475	SALK_025589	1	no hom	CATCAAAATAGCATAGTGCCG	GGGAGAGATTCATTACCGAGC
At1g03475	SALK_139746	10	hom	AGCTTCAGGAGGCATAACACC	ACCGGATTTTCTTTTGTCAGC
At1g03475	WISCDSLOX461-464I21	6	all wild type	TGGGCTGATCACTGTTTCTTC	ATTGGTGTTTACAGAATGCGC
At1g03750	SALK_064382	6	all wild type	TGAATCAAAAGACCATCACCG	TCCAGAATTTGAGAAGAACCATC
At1g03750	SALK_087472	2	hom	CCTGTCTCAAGCAGTGATCTC	CGGAATATCTGCAAGCAAGAG
At1g03910	SALK_094586	5	no hom	CAACCATCAAAAAGGTACAACAAG	CAAAGCAAGGTGAGGTCAGAG
At1g03910	WISCDSLOX363G08	11 or 6	no hom	CAGAATCGAGATTATTAAAAGAAATGC	GATAATCCGCCTCCAAAAATC
At1g04445	SAIL_247_E05	1	all wild type	GTTGTTTGGTTTGACCGTTTG	TTGCCTTTCAATGTTTGACTTC
At1g04445	SALK_130261	8	hom	GTCTCCGGAAAAAGATCCATC	ATGACAGTGGAGCAAGGATTG
At1g04940 or At1g04945	SAIL_184_B05	4	no hom	ATCTTGCTCGAAGTTCATTGC	GAGGAGTCATAACGATCCAATG
At1g04940 or At1g04945	SALK_039676	4	no hom	CAAAGGTGCTGCTTTTGTTTC	TTCTTTCCCAAAATACACCCC
At1g04940 or At1g04945	SALK_149155	9	all wild type	ATCCGGGACATTTGTACTTCC	TTACCTGTGTTACCTGTCCGC
At1g05030	SALK_052078	1	hom	CACTCAAGCTTCCGTCGTTAG	GAGGAAAAGCCGATAACCATC
At1g05385	SALK_093605	2	no hom	TCACCATATGAAATCGAAGCC	ATTTTTCACCCAGATTCAGGG
At1g05385	SALK_120742	8	hom	GTTTCGATCGCAAATACAACC	AACCACGACGATCAAACAAAG
At1g06410	SALK_116339	4	all wild type	CACTCAAGCTTCCGTCGTTAG	GAGGAAAAGCCGATAACCATC
At1g06410	SALK_135044	2	hom	TTCAAGCATGCATGTCACTTC	ATAAAGCTCCAAGCCAGGAAG
At1g06430	SALK_033445	7	all wild type	GCTGATCTTGCAAACCTCTTG	TTTTCAGGTGGGATTTCTGTG
At1g06430	SALK_082156	8	all wild type	CATGAAAGGAAGCCACGTAAG	ACTTTCTCAACCCTTCCCTTG
At1g06430	SALK_090490	2	all wild type	AAGAAAATGCTCCATGCATTG	CAAAGATGACTTCTTCGGCAG
At1g06430	WISCDSLOX495F05	2	no hom	CAGTTGTGAAGGCTTCTTTGG	CGGAGTCAAGAATGTCTGCTC
At1g06800	SM_3_28412	2	hom	TTGTACCAAAATACGGGGATG	TAGATCCAGAAACCCGGATTC
At1g06800	WiscDsLox434H9	2	hom	TTATTCTCCATTCGGCATTTG	CGATTTCGATCCATTTTCAAG
At1g06950	SALK_029701	1	no hom	GTAGAGGGAACCATGAATCCC	CTAGAAAGCACCTCCATGTGC
At1g06950	SALK_080156	5	all wild type	TGTAACCAAACTGTTCACATGG	GTCACAGATGCTCAGGTAGGC
At1g06950	SALK_094678	1	all wild type	TTCCAATTTACACAAGGCGTC	TTCGTCTCCTTTGTTGACACC
At1g07705	SALK_062057	9	hom	ATCTTACAGGCGGTTCCTCTC	AGTCGTGACCTGAAAAGAAGG
At1g07705	SALK_062373	9	all wild type	CGGAATCTTGAAGAACATTCG	CCTTCAGTGAGCTCAGGAATG
At1g07970	SALK_113480	1	hom	TCCAAAATAAGAGTTTGGGGG	AACCCATTTGTTTTGAGGGAG
At1g08110	SALK_131526	2	all wild type	GCCACCATATTTAAAGCTCCC	ATTCGGAAAAACCGTCTTTTG
At1g08110	WiscDsLoxHs093_12A	5	hom	AAAACTTACGACATCCCCAGC	CTTCCACTCTCCAGTCACAGC
At1g08520	SALK_026379	2	no hom	AACAACAAAACCAACCACCAC	CATCCAAACTAGCAACAAGCAC
At1g08520	SALK_048947	1	all wild type	TCAGCATTGTACTCTATGCGC	TGTGGATAGTGCTGCAATCAG
At1g08520	SALK_150219	4	no hom	TCAGTGAAGAGCTTGTGTTGC	CAGAAATTGCGCAGAGAGAAG
At1g08550	SALK_038510	2	all wild type	CACGAAATTCTCCTCGTCTTG	TGAGGCAGAGATATTGCTTGC
At1g08550	SALK_124757	2	hom	GCTCCATACTCTTCAATTGTTGAG	AACTGCACCACCATATCCATC
At1g09130	SALK_133099	7	all wild type	TTTTTCATGTGAGCATGTTGG	TTAATCCCTGCATTCTTGTCG
At1g09180	SALK_048796	4	hom	CTGTCTCCCGATTCTGTTCTG	GCCACCAGGTTTGATTAGTTTC
At1g09180	SALK_121044	4	no hom	TGTTTTTAGGCCTCGACAATG	TTGTATTTTTCTGGCTCGGTG
At1g09190	SAIL_330_B04	8	all wild type	CTGTCACGGCAAAACTAAACC	CCATTAAACCTCCTCTGCTCC
At1g09190	SALK_091101	1	hom	ACTTTTCCCACTGGATGTGTG	CCCAATCCTAATTTTCCCAAG
At1g09600	SALK_001316	2	hom	TGAGCCTTCACATCAATTTCC	TGTTAGATTGGACAAGGGACG
At1g09820	SALK_004666	2	no hom	TTCTTCATCTACCATCACCGG	GATCACATTCGGTTTCACGTC
At1g09820	SALK_048976	4	no hom	TGATCGAAGCTTCAGTTACTCG	ATGATGGCTTTGCACTGAAAG
At1g10390	SALK_015016	2	hom	AACCAGAACCCCCAAATGTAG	GAGCATCTCCAGCATCTTCAC
At1g10480	SALK_027187	9	all wild type	ATGAGTTCGAAGCCGAATAGC	TGATGGATATATGCGTTATTCAAATAC
At1g10480	SALK_144670	9	no hom	TGATGGATATATGCGTTATTCAAATAC	ATGAGTTCGAAGCCGAATAGC
At1g10910	SALK_002449	1	no hom	TTATGAGGCAGCTCTCCAATG	TTGGGGAAAGTTAATTGACCAC
At1g10910	SALK_030505	1	no hom	TCGTCACCAATTTGGATATGG	CTGTTGCTAATCTGCAGAGGG
At1g11480	SALK_007929	1	hom	TGTGCAACGATGTCAAAGAAG	AATCAGTGCCCGTTCTACATG
At1g11480	SALK_107914	1	no hom	TCATCTCCAAACGGTTATTCG	ATCATCAGCCGAATCAACAAG
At1g11840	SALK_059170	9	hom	AGCAATCTCATTCATTTCCCC	TTCTAAATGGGCTGAGATCCC
At1g11840	WiscDsLoxHs051_12B	4	all wild type	TTCTCCAATTGTCTTGGATGG	ATTTCTAAATTCCTCGCAGGC
At1g12000	SALK_054079	8	no hom	GCATCCATTCTCAAACTACACG	CCCATGCGAGCTTGTTATTTC
At1g12000	SALK_111560	6	all wild type	GCCTACCAGGACTTTTAGTGTG	TTAACTTATTGGCGCAGGTTG
At1g12000	SALK_111564	6	all wild type	TCGGGTAAGTTACGCAATTTG	AAGGAAGGCAGAAAAGCAAAG
At1g12250	SAIL_1147_G02	8	hom	ACATGGAACAACGTCAGAAGC	TCGAAAAACAATTCAATCCCC
At1g12250	WISCDSLOXHS087_07C	5	hom	CATCTCCAGGGTCCTAACTCC	CAGCTAAGTTCCCGTTCAAAC
At1g12350	SAIL_413_G11	2	no hom	TTCCAGATGCCAAAAACATTC	CTTTGAGTCTGTCTCAAGCTGG
At1g12350	SALK_098757	8	hom	AAAGATACAGCGACATGCTCG	CCTTGACACGAAGAATTCAGC
At1g12410	SALK_104014	1	all wild type	ACACGCTCTCGATACTGCAAC	TAATACAACGCTTCACCAGCC
At1g12410	SALK_118775	2	no hom	CAAAACTAACCCTTTCCGCAG	TTCTGTGTGTTTGCAGGACTG
At1g12760	SALK_026944	9	all wild type	GGAACCAAAACAGAAAGAGGC	CACGACTAAGAAACCTCGCAG
At1g12900	SAIL_384_G02	5	all wild type	AGAAGGAGCAAGAAGGGTCAC	TCCTGAAGGTTTGACATCAGC
At1g12900	SALK_023971	9	hom	CAAGATGCAAAGCTTAGCACTG	GCAGAAGTTTGGAAACTGACG
At1g12900	SALK_048682	9	all wild type	TCCTGTATCCACCATTGCTTC	GCGCAAAACAAAAAGGTACAG
At1g14345	SM_3_31688	4	hom	CAAATTTTAGTGGAATCCAATGG	GTCTCCCTCCACGAAACTACC
At1g14810	SAIL_293_E04	1	no hom	GCTAAAAACCAGAATCACGAGC	TGCCCGAAGATGTTACAAGTC
At1g14810	SALK_069402	8	all wild type	CGAGCTAAGCTCACAGCAATC	ATCCACCAGCACTGAACAAAG
At1g15060	GABI_142B11	1	hom	TCTGACTTTATATTTCTCACTAACTCGC	ATATGCCTTGCAAAAGAGCAC
At1g15060	SALK_087673	10	hom	ACCTGAGGAGGAGGCAAGTAG	AAAAGAAAACATCAAAACTAACCAC
At1g15170	SAIL_282_H03	1	hom	AAAACAGCCTTTGGAGAATGG	GTGTCTCAGAACAGGCAGAGG
At1g15510	SALK_055417	9	hom	GCCCTCCAGAATATCTTCAGC	AAAAGAGTTGGACTTGCCTGG
At1g15510	SALK_112251	1	no hom	AGTGTCTATGGCCTTATCGGG	GGAATTTTGGAATTCGGAGAC
At1g15510	SALK_142130	6	all wild type	CCCAAACTTGAAGCACTATGC	AAAGGATGATCAACAACACTGG
At1g16445	SALK_005533	5	hom	TACACTGTACCTCACTCGGGC	ATTTTCGAATTGCAATGCAAC
At1g16880	WISCDSLOXHS054_06G	5	hom	TTCCTGATCCAAATCATCGAG	TTTGGATTGCTTTTTCGATTG
At1g18370	SALK_056766	1	all wild type	GTCCCGAATCTGAATTGAGC	TTAAGTCTGCACAATGTTGCC
At1g18370	SALK_092154	2	all wild type	TTAAACTTCAGCCAACGCTTG	TTTGTGGACTTAGCAGGAAGC
At1g18640	SALK_062391	7	all wild type	GATAAGCCAGTCTGCATTTGC	ACCCCCAAGGTATTGATTTTG
At1g19100	SAIL_81_A10	8	all wild type	CACCAATATTGTTTTACCTTTTTGG	ACAGGAGCTGGACATATGGTG
At1g20070	SALK_067441	8	hom	CGTAGTGATATCCTCGATGCTC	GAATGGTCTCAAACCCGAAAC
At1g20070	SALK_067552	9	all wild type	CGTAGTGATATCCTCGATGCTC	GAATGGTCTCAAACCCGAAAC
At1g20750	SALK_079991	7	hom	TTTCGTAACTCTTTACGGTTGATG	CTGAAAGCTCAAATGGTCAGG
At1g20990	SALK_073291	8	all wild type	ATGTCGGATTTGGTAGGGAAC	TTGACACACGTACCTAACCCC
At1g20990	SM_3_21118	4	all wild type	TCCTTTGTTTGTTTTTCAGCC	ATCCCCCACACAAACTCAAAC
At1g21600	SALK_024431	5	no hom	AAACAAGCCCTTGTTAGCACC	TTTAACACTGAAATCCCGACG
At1g21650	SALK_014008	4	no hom	GGCATAAGAAAAAGCCTGGTC	TGGTCTCTTCTGTGATCCCAG
At1g22040	SALK_117466	9	hom	TCTTCATAAACAACAACCGGC	TTTCACATCAATCCAACGGTC
At1g22040	SALK_147642	9	hom	TGAAAATAACAAAAGGAGCTTTTG	AAATTTCCCAACAATTAGGCG
At1g22300	SAIL_622_F06	8	no hom	TTTCCCTTGGACTCTTCCTTC	GGGCCATGTACAAAACATTTG
At1g22300	SAIL_622_F06	8	no hom	TTTCCCTTGGACTCTTCCTTC	GGGCCATGTACAAAACATTTG
At1g22300	SAIL_779_F12	9	hom	TTGAACCCTAACTAAACCCCG	TAACATGGAGAATTTGGCGAC
At1g22300	SAIL_779_F12	9	hom	CATGCTAAGAGATTCGACAACAG	TAACATGGAGAATTTGGCGAC
At1g22300	SALK_082547	9	all wild type	ATCGGAGCAATAAAAGATCGG	TAACATGGAGAATTTGGCGAC
At1g22300	SALK_082547	9	all wild type	ATCGGAGCAATAAAAGATCGG	TAACATGGAGAATTTGGCGAC
At1g22300	WISCDSLOXHS036_10E	5	hom	TCAGGAAGAACACAAGCAAGAG	AAAAAGTAGATCCAACGGCTG
At1g22300	WISCDSLOXHS036_10E	5	no hom	TCAGGAAGAACACAAGCAAGAG	AAAAAGTAGATCCAACGGCTG
At1g22470	SAIL_1229_C04	4	all wild type	GAAGCGTGACACGTCTTTTTC	GGCCTTTTGGGAAAATAAAAG
At1g22470	SALK_013655	1	hom	AACCAAGAGATGGTGATGGTG	TTGCAGAGGAGATAAACAAGAGG
At1g22630	FLAG_038B08	7	hom	AAAAGAACATGGCGAAAACAC	TACAATCAAAGTTTCTGCGGG
At1g23110	SAIL_1263_F01	9	hom	AATCCAGTCTCTCACGCTGAC	TTTGATTGCTGCATGATATGC
At1g23110	SALK_047352	5	hom	CGTTGAATTTTATCGAAACGC	TGCGTACACCTTTGTGTTCAG
At1g23400	SALK_008478	7	no hom	TACTTCGTTATGGCACTTGGG	GTTAATTTGCTTCGAGCGTTG
At1g23400	SALK_049304	2	no hom	AACCTTGGTAATGGAATGCATC	TTGCTTGATTGCTGGTCTATG
At1g23540	SAIL_324_F02	1	hom	TTTTTCCTGGGAAAAGGAAAG	ATTGGGATGTGGCAAGTACTG
At1g23740	SALK_064204	4	all wild type	GCATTTACTTTTATTTCCACCCTC	ATGCTAACGTGAGCGAGAAAG
At1g24300	SALK_036284	5	all wild type	CTCTTGCTTTTATCGCACCTG	TGACATGACCCTGCCTAGATC
At1g24300	SALK_110715	1	no hom	CGATCTCCTACTCCTATGCCC	CACCTAAGGACTCTTCCCCAG
At1g24490	SALK_136199	5	hom	CCAATCATCAGTGGAAGAAGC	ATTGGTTCCACAATTGTGGAG
At1g24490	SALK_136199	5	no hom	CCAATCATCAGTGGAAGAAGC	ATTGGTTCCACAATTGTGGAG
At1g25155 or At1g24807 or At1g24909 or At1g25083	SALK_078433	5	no hom	TTGCGGTAAACTTCAAAATGG	ATTGGGTTATTCCTTGTTGGC
At1g25155 or At1g24807 or At1g24909 or At1g25083	SALK_148023	5	no hom	ATGCAACTAACCTCCAAATGC	TCCAATCTACTTTCGACTTGC
At1g25155 or At1g24807 or At1g24909 or At1g25083	WiscDsLox361C10	2	no hom	AAATTGCGGACAATTGTCTTG	ACGCAGAATAGTGTCAGGTGC
At1g25360	SM_3_29668	2	hom	TCATTACTTTCGGGTTTCAGC	CAAACCTTCTTCTCCAAACCC
At1g26360	SALK_069217	2	hom	ATCTGTCAAAATCAACGGCAG	GCAAACTCAAACAAAAGCTGC
At1g26360	SALK_069466	5	all wild type	GCAAACTCAAACAAAAGCTGC	ATCTGTCAAAATCAACGGCAG
At1g27880	SAIL_194_F03	8	hom	GAGGAATGGGGCAAAATTATG	ACGGAAGAAGAAAACCTAGCG
At1g27880	SAIL_373_F12	1	hom	TTATATTATATCCCATCCCGCG	TATCGGTGATGAGATTCGGAG
At1g28020	WiscDsLox418D05	2	hom	TTGGAATCACGGAGATTCTTG	TCCTTTGGAACCCTATCATCC
At1g28040	SAIL_908_A06	1	all wild type	GCCTTATCTGGCCCTTTTATG	AAAGATCATACCGGGTGGATC
At1g28140	SALK_020727	8	hom	TTGAGTATGACATTCTTTGCTGG	GGATTCAACTTTGAGGAACCC
At1g28140	SALK_103897	1	hom	CTGTGAGAGATGCGAATAGGG	CTCTGCATTACGCAAATTTGG
At1g28140	SALK_136302	2	hom	GGGACATGAACGTGAAAACAG	TCGATGGAACCGTTTACAAAG
At1g28530	SAIL_659_F07	1	hom	TTTACTGTATTGCCGAATCGC	CTCGAGGGTTTTCGAAATCTC
At1g28530	SAIL_708_F05	2	no hom	AGAGCGAGCTAAAAGATTGCG	CACACAACATATCAGCATCTCG
At1g29070	SALK_053795	1	all wild type	GCGCTCCTCCTCTTCTTTATC	ACACTCCCAAATCGAATTCAC
At1g29070	SALK_053803	8	no hom	AAATGACATTGATCAGAGCGC	ATCAACCAAACCCAAAGAACC
At1g29070	SALK_113878	3	all wild type	AAAAACCCTTGATGAATGTTGG	CAAACAACATTTACTTGCGGC
At1g29070	WISCDSLOX457-460A3	4	hom	TTTTGTCCCACATCGTTTAGG	CTGGGTCTTGATTCTGAGCAG
At1g29390	GABI_188H02	1	hom	AGATGTGCTTGCATTTATCCG	TGCTGCTGACATTATGAATCAG
At1g29390	SALK_017957	1	hom	GAGAAGGGTTCAGTTCTTGCC	ACGCAAGAAATTGTCGAGATC
At1g30475	SALK_008658	1 or 8	hom	AATCACCGATGAAGTCACACC	CAATAAAAGCAAGCTCGAACG
At1g31080	SAIL_765_B07	4	hom	AATCTTGATGTGTCACCGACC	AAAAGCCGATATGCATCAATG
At1g31410	SALK_063945	4	all wild type	GTTGGGCTGATAGTCCCAAG	AGATGTCTGGGTCACTGTTGG
At1g31430	SAIL_557_G11	1	hom	TTTCCTTGCTCTAAAGCTCCC	TGGAATCAAACTCCAAGCAAC
At1g31790	SALK_002961	4	all wild type	TTGAAATGGGTGATTACGAGG	CAGATCAGATCCGAACGATTC
At1g31790	SALK_136174	6	hom	TGCTTTCAAGATTCCGTCTTG	TTGTGTCAGGGTCGCTAAAAC
At1g31814	SALK_098628	1	all wild type	TTCCCTTCAGCACAAACTCTC	CCGCATCGATTAATCAAATTG
At1g31814	SALK_150413	8	hom	GTTTCACCAACTCGAGGTCTG	GACTGGTGTCTCCGTCGTAAC
At1g32010	WiscDsLox457-460N14	1	no hom	CTTCTGGATCTTTCCCTACCG	GAAGGATCCTCCACAAGGTTC
At1g32080	SAIL_1251_A08	1	hom	GTTAGCTGACTTTGGTTTCGG	GATTTTGACACCTGAAGCAGC
At1g32220	FLAG_030A02	5	no hom	GCGGATAACGGATTTTAGTCC	TATCGATGACCGATCTCCTTG
At1g32220	SAIL_849_A07	4	hom	GCGGATAACGGATTTTAGTCC	TATCGATGACCGATCTCCTTG
At1g32520	SALK_010709	8	hom	TCACAATCCTCGAGCCAATAG	ATCCGTATCTTTGGAGCAACC
At1g32520	SALK_012417	5	all wild type	GAGACACTTTGTTGAGATTGGC	ACTTGCAAGAAAATGGC
At1g32730	SALK_017658	4 - slightly better allele than SALK_058039	hom	ACGTGTTGAAAGTGGCCTATG	TGAAGCTTTTGATCGGTACATG
At1g32730	SALK_058039	4 or 6	hom	GCGGTTATCCAATACCAAACC	TTTAAACGAGTGGCGGTTTAC
At1g32730	SALK_152644	7	no hom	TAGGGTTCGTTTGGTTGTCTC	CCCATTTCTTTCTTTTGACCC
At1g32730	WiscDsLoxHs084_01H	5	no hom	CCCATTTCTTTCTTTTGACCC	TTTGCCCTGTCAAATCTCAAC
At1g32760	SAIL_789_A08	8	hom	ACCACTGCGTCGGTAACTATG	TAGTGAATCTCTCAGGCGGAG
At1g32760	SALK_126587	8	hom	CAAAACTCTCAATCGCAGCTC	CCATCATGAACTTTGTTGACTTG
At1g33120	SALK_109975	6	hom	TTGACGGTAACGATATCGAGC	ACACCCTCTAAATTTGTGGGC
At1g33590	GABI_072E10	1	hom	TTTTGAAAACCAAACGTTATAACG	TGGAAAAGGAATTGAGGAAAAG
At1g33590	SAIL_196_E03	9	hom	GGTTATACCCGCTTTGAAAGC	ATTTCGGGGTTAAAAGTCACC
At1g33590	SALK_073309	9	hom	TGACCCGAGTCATTTTATTTCC	GGTTATACCCGCTTTGAAAGC
At1g34160	SALK_058063	1	hom	TGGGTCGATTATCTTTTTGGG	ACAGGCATTTCATCGAACAAC
At1g35210	SAIL_1157_C02	8	no hom	CGGTGGGTTAAAATTAGATGTG	TTTGGATGCTTCTTGCAAAAC
At1g35210	SALK_129104	4	hom	TTCAAACTTTCCCGGAAAATC	CGCAAATCTCTTGATTTAGCG
At1g35210	SALK_129104	4	hom	TTCAAACTTTCCCGGAAAATC	CGCAAATCTCTTGATTTAGCG
At1g35420	SALK_073522	2	hom	GGTTTTCTCGACATTCCTCTTC	TGAAGAACATTTATGCCCTCG
At1g35680	SALK_090282	8	no hom	TGCCACAAAAACACAATCTCTC	CCCAGACCAAATCTCAAATTG
At1g35680	SALK_096866	5	no hom	TCGAACAAAACCAAAATTGATG	CACTATGTATTGGCGTCCACC
At1g38065	SALK_118952	1	hom	GTTAACTCGGTTAAGGTCGGG	CTTAATCGTGGAAGCAAATGG
At1g44446	SAIL_1238_D01	2	hom	ACCCTGATGGAGGCTGTAAAG	TGACATTTGACAACCATTAATGG
At1g44446	SAIL_326_H02	1	all wild type	AACTAGTGATGGACAACCAAACC	CATTCATTCCACAAACTTAGCATC
At1g44446	SALK_085897	4	hom	GAGCAAAGTCTAGTGACATTCGG	GAATGCTTTGAACAACCATGG
At1g44900	SALK_023429	7	hom	CGCCACCTGAGTTTTACTCAG	CTGGGTGAACTAGATGCCAAG
At1g48490	SALK_152322	5	hom	TGCTTTTGAATTGGATATGGC	CTTGATAACGAGGCGAGTCTG
At1g48490	SALK_152322	5	hom	TGCTTTTGAATTGGATATGGC	CTTGATAACGAGGCGAGTCTG
At1g49270	SALK_043605	5	no hom	AAGGCTCTTCACCGCTATCTC	CTCTCACTCGCAACCAAGATC
At1g49270	SALK_087771	2	hom	ATTTGTTTCTTGTTGCCCAAG	CCAAGAACACAAGAAAACTCATC
At1g49840	SAIL_1272_H08	1	hom	TCACATCATTCCCACACACAC	CAGTGGGAGAGTCTCTGATGG
At1g49840	SAIL_222_D02	1	all wild type	CATCCATAACGGTGCCACTAG	GAGAGGAGCTCCCATAACACC
At1g49890	SALK_119512	2	hom	TTCTGCCTTAGCAAAAGCAAC	GACTAATAGCCGGTTAAGGCG
At1g49890	SALK_120379	4	all wild type	TGGGTATCAATCTCGGAACTG	GCAGTTACATTCACGGTTTCC
At1g50040	SALK_152540	2	hom	GATGCTTGACCACGAAGAAAG	TTGTTCCGGTAACGTCTCAAC
At1g50790	SAIL_1144_D11	4	hom	GCGGCAACCACATACTACTTC	AGTAAATCAGGGATGCGTGTG
At1g50880	SAIL_191_E09	1	hom	CTTACCCCACCATCCATTACC	GTCACGTTCGATACCACAACC
At1g50880	SALK_019533	9	hom	TCCCGTTGTTTTAATTATCAAAG	TTTTAGGTTCAGGTTTTTGGG
At1g50900	SALK_069801	8	hom	TATCGCGATCACCGAGTCTAG	GACGTCGTCTCTGTCGAAATC
At1g50900	SALK_126967	6	no hom	TATCACACCTTCTCCTCTGCC	CGACCAAGAAGTCAGAAGACG
At1g50900	SALK_151530	5	no hom	ATCTGCAATAACGCCAAACAC	CTCATTCTCCTGTGCACCTTC
At1g51040	SM_3_34942	7	hom	TTGATGGTGACCACAATGATG	CGTTTACTTCTCAACGCCTTG
At1g51100	SAIL_697_B12	4	hom	TAGGAGAAGCAGATTTGCCAC	ACACCAGCACCTGAATCAATC
At1g51405	SALK_018551	1	hom	TTGAAAATGGCTCCACTTCAC	AAACCTTGCTCTCTTTCGTCC
At1g52550	SAIL_528_F03	8	hom	TGATTCCTAGGACGGAGAAGC	AGCTCAGTCGTGTTTTTAGGC
At1g52550	SAIL_681_G01	7	hom	GAGTATGTTGAAGCCCAAACAAG	ACGACTGAGCTCACAAGTTCG
At1g52620	SALK_067239	1	all wild type	ACCTCCCAGAAAACTCGACTC	TCGGAATACAACCTTTACCCC
At1g52720	SALK_062266	4	all wild type	TAATCATTCTCGACCGACCAC	GCTGTCCGAATTCAAGTTCTG
At1g53280	SALK_093414	7	hom	AGGCACAAATTGCTCCATATG	ACCATGGAATTCTCTGTCACG
At1g54500	SAIL_897_G08	8	hom	AGGCTCCACATTGTCATAACG	GGTTTGGTCGGAAGAAGAAAG
At1g54500	WISCDSLOXHS187_05C	11	no hom	GTGGTTGTCACAATGCTTTTC	ATGGTAGCATCATCTGCCATC
At1g54520	GT_3_1368	8	hom	GAAGTTGGTATCTTTGGAATTGG	TACCACCAGACGCAGCTAAAG
At1g54570	SALK_014789	1	all progeny wt	TTTGAAATTGAAGTCCGATGG	CATCAGGCATTACGAAAGTCC
At1g54780	SALK_109618	5	hom	TGGTACAATATGCTCCTTCTTAAAAG	CTCCGGTCCTAAACACCTCTC
At1g55280	SAIL_296_E04	2	no hom	GTCTCAATTGGGTTGTGATGG	GAAGAAGATCCCGGTACTTGC
At1g55280	SAIL_296_E04	2	all wild type	GTCTCAATTGGGTTGTGATGG	GAAGAAGATCCCGGTACTTGC
At1g55280	SALK_003648	9	all wild type	TTTTGAAGAAAGAATGGACGATC	CCATCACAACCCAATTGAGAC
At1g55280	SALK_003648	9	all wild type	TTTTGAAGAAAGAATGGACGATC	CCATCACAACCCAATTGAGAC
At1g55280	SALK_111559	6	hom	TGAGCTTGTGGGTGGTTAATC	CGGCAATTTTAAGAATTCACG
At1g55280	SALK_111559	6	hom	TGAGCTTGTGGGTGGTTAATC	GCCACTTTTTGAAAGTTCAGG
At1g55280	SALK_143302	8	hom	TTAGGTGGACCAAACTCAACG	CGCAAAGGTCTTGCATAACTC
At1g55280	SALK_143302	8	hom	TTAGGTGGACCAAACTCAACG	CGCAAAGGTCTTGCATAACTC
At1g55380	SALK_042351	8	all wild type	TGTTTTCAAAAGTGACTACTTTACCG	GAGCTGTCCATCCAATTTTTG
At1g55380	SALK_099378	1	hom	TCTTCGGCGTCACTTAGAGAC	CATTTTGAAATCATTAAAAATCACG
At1g55480	SALK_020057	1	all wild type	GAAGATCCTTCTCCCGTTGAG	CACCATGTCTTTAGCTCCGAG
At1g55480	WISCDSLOXHS212_08F	5	all wild type	CACCATGTCTTTAGCTCCGAG	GAAGATCCTTCTCCCGTTGAG
At1g55650	SAIL_242_G06	5	hom	TTTCAAGACCACCTCGAGATG	TCAACATTTTGCAACAAGTCG
At1g55650	SAIL_242_G06	5	no hom	TTTCAAGACCACCTCGAGATG	TCAACATTTTGCAACAAGTCG
At1g55960	SALK_053637	8	all wild type	CCGGTTAGAGGCAGAATATCC	TACCTTGATTGAGAGTTCGCG
At1g56050	SAIL_1216_E05	1	all wild type	AAGCGTCGAAAGATGAGACAG	ACCAGCAATGTCCACAAACTC
At1g56050	SAIL_622_C10	8	hom	TCTCGATTGGAACCATCTCTG	ATTAGCAGCTTGAGCCTTTCC
At1g56440	SAIL_1237_A04	2	all wild type	ATCCCTCGCACCCATATAATC	TTCAAACCTTCAACAATTGGC
At1g58290	SALK_053036	2	no hom	CTGAATGGCCAAGAGCTATTG	AACCTCTGGAGAAGCTTGAGG
At1g59453	SALK_008448	2	hom	GAGGCACTGTCCCAGCCAGG	TCGACTTTGGACTTCTCGTCATGC
At1g59453	SALK_008448	2	hom	CACACGAAACATCTTTGCAAG	CATTTACAGGCAGAAAGCCAC
At1g59453 or At1g58766 or At1g59077	SALK_040306	4	unknown	AGTTGATTCTCCTTGGCAAGC	GATTTCCTCCTGTCACAAAAATG
At1g59453 or At1g58766 or At1g59077	SALK_040306	4	no hom	AGTTGATTCTCCTTGGCAAGC	GATTTCCTCCTGTCACAAAAATG
At1g59453 or At1g58766 or At1g59077	SALK_051081	2	unknown	CATCGACAAGAACATGCAGAG	TCACTTCCACCAACCAAGAAC
At1g59453 or At1g58766 or At1g59077	SALK_051081	2	no hom	CATCGACAAGAACATGCAGAG	TCACTTCCACCAACCAAGAAC
At1g59453 or At1g58766 or At1g59077	SALK_137399	7	unknown	GAGCCTGAACATCGAAGAGG	TGACCTATGTTCCTCCAAAGC
At1g59453 or At1g58766 or At1g59077	SALK_137399	7	no hom	GAGCCTGAACATCGAAGAGG	TGACCTATGTTCCTCCAAAGC
At1g59660	FLAG_396A05	2	hom	ACAAAGGGAAAAACATGGAGG	GTTGGCTGAGCTGATTGAAAG
At1g59660	SAIL_81_E09	2	all wild type	TTTTGGTTCATCAAGCACTCC	AATGAGGGGTTTGAACCAAAC
At1g61080	SALK_090876	4	hom	CTAGCTAATGGAGCAACACCG	ACCTTCAATGCAAGTTCCATG
At1g61200	SALK_089116	4	hom	AACCAATAACCGGATCATGAAG	CGGAACAAAATCAAATATCCC
At1g62250	SAIL_244_B10	2	hom	CAAAATGGGATTAACAAGACG	TTCAGGAATTCATATCCGCTG
At1g62250	SALK_065936	5	hom	TGACACTTTCCAAAGATCAGAGG	AAACCCGAATCTTTCATAGCC
At1g62620	SALK_017155	1	no hom	AAAGAACACACAAATGGCACC	TGAAATTCCAATACCAAATTCC
At1g62620	SALK_108821	4	hom	ATCTATGGACGCATTCAATGG	ACATTGAATGGCAGTATTGGC
At1g62780	SALK_047296	4	all wild type	TGAAGAGCGTATCTTCTCCATG	TCTCAAGTGAATCCGTTTTCG
At1g62930	SAIL_18_E04	1	all progeny wt	AGATCTGGTTGACACCCTCTG	ATTGCAAGTGTTGTTCTTCCG
At1g63340	SAIL_216_E10	2	no hom	AGTCACATTGATCAGCAAGCC	GAAAGCAAATTCACAGCCAC
At1g63340	SALK_023125	1	all wild type	CCTTCTTCTCTTTGTGGGTCC	TTGCTTTCCAGGACATGAATC
At1g63340	SALK_110671	4	no hom	ACACTTGCATCATCCTTGAGG	CTTTCTCCGGGACTTTCATTC
At1g63340	SALK_129184	1	hom	TTTTGCATTACAAGTTTTCAACG	TACTGCAGACTGGGAAAATGG
At1g63340	SALK_129184	1	hom	TTTTGCATTACAAGTTTTCAACG	TACTGCAGACTGGGAAAATGG
At1g63370	SALK_059511	2	all wild type	TTTTTATGTGCGGAAACTTGG	TTGGAATTTCATGAAAGTCAAGAC
At1g63370	SM_3_21084	1	hom	AAACGTGGCAATCTACGTCTG	CATTTGAAATTATTAATAATATGCAACG
At1g63400	SALK_145752	1	no hom	CTCATGATCCACACACACCAC	TGGTTGACAGCCTCTTTGAAC
At1g63870	FLAG_553E05	1	hom	AGGAGGAAGACTCTTGCATGG	TGGGTTTTCCATCTGATGAAC
At1g63970	SALK_002470	1	no hom	ATTGAATGGAGACAATGCGTC	GCGTCGAAATCTTACAGCTTC
At1g63970	SALK_022377	7	all wild type	GCTATGCTTCTGTTTTCTCCG	ATGGAAAGGAGCTGCTTCTTC
At1g64350	SALK_022717	2	hom	AGTGTTTCGTTTCCACACGTC	TTGAGCTCTTGAATCCATTGG
At1g64680	SAIL_201_D10	6	all progeny wt	TGTCAATTAATTGGCCCATTC	ATCTGGAGAACAGTGGGTGTG
At1g65080	SAIL_647_E12	1	no hom	AAAGGAAATTGTTCCGGATTG	GAAGAACCACAAAAAGGAGGG
At1g65080	SALK_048398	2	all wild type	TTTCAGAATTCGCAGTGGAAG	CCGGAAATTCTAACCTTGGAG
At1g65080	SALK_098940	2	no hom	TGCATTCATTCTCACTTTCCC	GACTTAAGTAACCAAGGCAGCAG
At1g66260	SALK_063320	2	hom	GTCTCCCAGAAGGACCTGAAC	AAAGCCTGAAAATGTGTGTGG
At1g66260	SALK_097059	11	hom	GTCTGTGAACATAACAGCGCC	GTTCAGGTCCTTCTGGGAGAC
At1g66260	SALK_122260	9	all wild type	AGTGAGTCATGTCTTTTGGTTTG	TAGACGGAAACTCGTAATCGC
At1g66670	SALK_065330	7	no hom	TTTCCCATCATCGATTACAGC	TTTATGCATGGAGGATTTGATG
At1g66670	WiscDsLox477-480L12	8	hom	TTCAGTGGGTCTGTAGGATCG	CTTGAAGGAGATTGAGCAACG
At1g67620	SALK_100543	1	hom	GATTCGAGACCCTGGAAAGTC	GGCCTGTGATTGAACACAAAG
At1g67770	GABI_941F03	2	hom	TCCACCGACTTCAGTAACACC	CAGAACAAAAGCAATTCCTCG
At1g67770	SAIL_362_B05	4	all wild type	TCCTCAACTCAATGCTGTTCC	TCAATGGGGAGGTAGACAAAG
At1g67770	SAIL_686_C09	2	no hom	AATTACCTGAAATCAATGGGG	CTCTCCGTCACATTTTCCAAG
At1g67770	WISCDSLOX319D10	9	hom	TTCTTAACTTTTGTAGCTGAATTCTG	AAGTGGAATTTTTGTTGGTTTTG
At1g68730	SAIL_390_G11	1	no hom	CAAGTGGTCAAAACATATACGAAG	CACTTGCAAACTTCTTCTCGG
At1g68730	WiscDsLox263E04	1	all wild type	TGAAACTGGCTAAAGATCAGAATG	CAGCGAGAAGACTCAATCACC
At1g68890	SAIL_184_D06	1	no hom	TTACACCATCGCTTTTATGGC	GGAAGTGGAAGAATCGACATG
At1g68890	SALK_015097	1?	hom	GGGCAGAAATGAGAAGAAACC	ATGTAAAGGAACCTCATGGGG
At1g68890	SALK_033918	8	hom	TCCACGATCTACAACTTTCGG	AATTGAACTCCTTGAGCGACC
At1g69740	SALK_016544	5	all wild type	TACCAGGAGAATGTCTGCTCC	AGAATTCAACAGGGGATGAGG
At1g71180	SAIL_389_F11	1	no hom	CTTCAACTGAAACGTTGGAGC	ATATTCTTCATCACCGGGGAC
At1g71180	SAIL_389_F11	1	no hom	CTTCAACTGAAACGTTGGAGC	ATATTCTTCATCACCGGGGAC
At1g71180	WiscDsLox433G2	1	hom	CTTCAACTGAAACGTTGGAGC	ATATTCTTCATCACCGGGGAC
At1g71180	WiscDsLox433G2	1	hom	CTTCAACTGAAACGTTGGAGC	ATATTCTTCATCACCGGGGAC
At1g71720	SAIL_162_G11	2	no hom	GAACAAGCCGAATCCTTTACC	TCTTCGTTCAATCGCGTTATC
At1g71720	SALK_107226	6	no hom	TGAGCTTCGTTGAGTGTGTTG	TGGAGCTCAAGTCAAACTTGG
At1g71720	SALK_127604	8	hom	TGTTTTTATTGGCCGACTTAAAC	ATAGCTCAATCTCCTCCTCCG
At1g71970	SM_3_30681	1	hom	ACAACACCTTGCTTGAACCAC	AACGTCTAAGCCCATCAATCC
At1g71970	WiscDsLoxHs013_09B	2	no hom	TCTTCTGTTTAAGTTTCTGTGCG	TTCTACAAGTAAACAACGTCTCGG
At1g73060	SAIL_711_F10	1	hom	ACTTACGTCGATTAACGCGTG	AACCAACACAGTTAAAATTTCGC
At1g73170	SALK_072565	2	all wild type	TGTACACCTCCAACCAGAAGG	CGGAATTAGAAGACGAGGACC
At1g73170	SALK_072572	2	all wild type	TGTACACCTCCAACCAGAAGG	CGGAATTAGAAGACGAGGACC
At1g73240	SAIL_667_E09	1	hom	TTTGGATCTCCGAGTATGGTC	ATACAGACACAAGCCCACCTG
At1g73440	FLAG_019D06	1	all wild type	AACCTTTCAACATGCGACATC	TTTTGGTTACCTGCTTGCTTC
At1g73440	SALK_130822	1	all wild type	ATGGCTCAATCGATGTTTTTG	CTTTATCGCTTCCTGCAACAG
At1g73470	SAIL_615_E08	2	hom	AGCTCCGTTTAGTTTTCGAGC	TGAAGAAACAAAAACACAAGCTTG
At1g73655	FLAG_249G09	1	hom	GGTATGCAAAGAAGTTTCAGGC	ATTGACAAACTCGTCGAAACG
At1g73655	FLAG_385D06	1	hom	CAGGGATTCAAAGTTAAGGCC	TTTGTGAAGATGATAACAAACCC
At1g73740	SAIL_211_A03	8	hom	CCTAGTCATTTTCCACATCCG	CGCTAAGGCTGAAGAGATGTG
At1g73740	SAIL_739_C08	2	hom	TTCTACACGAATGTCGCAGTG	CGAGATAACCAAATCTGCAGC
At1g73820	SALK_059245	7	hom	CAGCAAGAAAACCGACAGTTC	CATCTCTGAGAGAGCCAAACG
At1g74140	SAIL_1170_B12	4	all wild type	AATGAGTAATTCGTGGTACCCG	GCTGGTCAATCATACAGGGTG
At1g74220	SALK_060086	9	hom	TTCTGATCAGGTCTTGGTTCG	AGGCTTGCAAAAGAGAATCAC
At1g74220	SALK_086692	9	hom	AGTTTCTCGAGCTTTGGTTCG	AGGCTTGCAAAAGAGAATCAC
At1g74530	SAIL_167_B09	2	hom	AAAGGGAAATGCTTGATTTGG	GCACGTGGAAGAACAGATCTC
At1g74630	WiscDsLoxHs113_11C	4	all wild type	TTTTGAACCAGAACCACGAAG	CAGGCTTAGCTATGCATGGTC
At1g74840	SAIL_136_C08	7	all wild type	AACCCTAAAACCCCATGAATC	GGAGTTCCATGGACTGAAGAAG
At1g75260	SAIL_19_F10	4	hom	TTTGTATCCACAATGCAATGC	AGAGGACCGAGAGATCTACCG
At1g75260	SALK_113793	2	hom	TCTCCTCCTTACTCTCGGCTC	AGGGGAGGAATACTGAAGCAG
At1g76240	GT_3_5139	4	all wild type	AGGCAGCAAATTTGGGAATAC	CTCAAGGACGTTCAAGAAACG
At1g76240	GT_5_100090	1	all wild type	TCACATAGCATTGAGTTTGGC	CCGTTAACGTTGTCTACGTGG
At1g76490	SALK_020374	1	hom	AAGAGGTCCAATCAATAGGCG	TGAAGAGGCGTATTGTAACGG
At1g76490	SALK_061790	1	no hom	CTCCTTCACACTTATCACGCC	AACCATCAAGCAACAATGGAC
At1g76490	SALK_125435	1	all wild type	AAACTTAAGCTCCGAAGCTCG	CCGGTTACCAACAACAACAAC
At1g77670	WiscDsLox334E04	2	hom	AATGGAGTGTGATCAGCAACC	GACCCAATTAATGGGTTTTGC
At1g77930	SALK_063820	5	hom	AGAACGAGAAAGACGACGAGC	CAGAGTTCGAATTCGTCTTGG
At1g77930	SALK_134392	1	hom	CCAGAGAAGATTGTAAATTTGGG	TCCTCTGCATTTCTATCCAACTC
At1g78150	SAIL_32_F08	5	all wild type	AGTTTTGATGGCTTCACATGG	ATCCCACTGCCAGTTATCTCC
At1g78150	SALK_131618	9	hom	TCGAATTAAACGTTTTGGGC	AGTAGATCTGCGGTCGATGTG
At1g79080	SALK_096934	2	hom	ATTGCATTGTACGTTCCTTCG	GAAAGTTTAGTCACGGGAGGG
At1g79600	SAIL_918_E10	1	hom	GGGAGGAGGTAGTGACAAAGG	AAGGTAATCGGGTGGACAGAG
At1g79600	SALK_128696	4	hom	TAAACTATGTCCAGGAGGCCC	CAAGCGTACTTTGAAGTTCCG
At1g79750	SALK_012467	10	hom	AGGTCTCGAGAGAGGAGGATG	AATTGACGTGGATCCTCACAG
At1g79750	SALK_064163	7	hom	CTTGACGGCATCAACAAGTTC	CCTTTCAGTTAGACGGTCCTG
At1g80070	SAIL_272_C04	1	no hom	ACCTCTTTAAAGCCTCGTTGG	AATACTGGTCCGGTGGGTAAG
At1g80070	SAIL_905_A07	4	no hom	AGTGACAACGGACTTGTCAGG	CAGGTGTAATGATTGGGCTTG
At1g80270	SAIL_367_A06	4	no hom	CACAATCGATTAGTGTTTGCG	ATCCAAGCTTTTGGAAAGCTC
At1g80270	SALK_089390	9	hom	AAGCTCCCAGTCGGAGTCTC	GCCTCATGCTTTTCTTGTGTC
At1g80370	SALK_070301	1	hom	TATCTCCAAATTCTGCGCAAG	CTTGCTCCTGCTGAATTTGAC
At1g80380	SALK_073728	8	hom	TTTACAGTTCAAATCCGTGGC	CGAAATAGCCAAACAATCATC
At1g80600	SAIL_1171_B12	4	no hom	TCGCCTAAGGCCCTAATTATC	CTCTTCTCGTCTTCGATGAGG
At1g80600	SALK_004776	1	no hom	TCTCCCATTTTATTAGGATGAGATG	CATGTTTCCATAGGCCATAGC
At1g80770	SALK_003593	1	all wild type	AAAATGGGATCGGTATGAAGC	TGCCCACTTCCTACATCACTC
At1g80770	SALK_048569	4	no hom	TTTCCAACAGATTGCACCTTC	ATTTTGTCATCCATGGTTTCG
At1g80770	SALK_145367	1	hom	TTACTCCAACCTTGGGTTTCC	GTTCCTCTGCCTCCTTCTTTG
At2g01480	GABI_216D03	5	hom	GACTTGTTCACGTACGGCTTC	CGATATGCTAGCGAAGAATCG
At2g01480	SAIL_566_D04	8	hom	AATTGGTTGAGTTCTTGTCGG	GAGGGCTTTTGTAAACGGATC
At2g01480	SAIL_669_H11	9	all wild type	AGAGCATGGAATCAACATTGC	AAGAAGAATAAACGCCGGAAG
At2g01510	WiscDsLoxHs173_06C	6	all wild type	TTGCTTCTTCCATGTCTCTGC	AACCAGATACCGGTATCTGGG
At2g01755	GT_5_97107	1	all wild type	CACAAGCTCCATGGTTGATTC	TTCCACTTCTTCATCGTCGAC
At2g01870	SALK_003851	2	hom	CAGCTTAGAATTGTTGTCCGG	GCTCGAGAAGCAAACAATGTC
At2g02410	SALK_061814	5	hom	CTTAGAATCGGATCCGGGTAG	CTGACTCCTGCCATCAAAAAC
At2g02590	SALK_055668	1	hom	TTTTAACACAAATCACTTCAAACG	AGAACCACCGGTTTTAGTTGC
At2g03050	SALK_020778	4	no hom	CAAAGCTCTCCGAGTAAACCC	TGCAATTTTCATCTCTCAAATCTC
At2g03050	SALK_141368	4	no hom	ACTCTCTTCCACCGGACTCTC	TGAAAGTGTCTTAGCATGTCCC
At2g03420	SALK_097642	2	hom	ACTGTTCTAGGCCGAGCTACC	GCAATCTCCTACTCCCCATTC
At2g03420	SALK_097650	2	all wild type	GACCTGCACTTATCGATGCTG	TCAAGATTTGCACATTGTTGG
At2g03420	SALK_098128	1	all wild type	AGATTTGCACATTGTTGGCTC	AGCTACCAATGAATTCCGACC
At2g03460	GT_5_108975	2	hom	ACCATGACGGAGAAGTTCATG	CTTCAAGCGTCTCCATTCTTG
At2g04700	SALK_091157	1	all wild type	ACACACGGACAATTCCAAAAG	TAATTTCACCAACTCGAACCG
At2g05185	SALK_080397	5	hom	GTCCATTCTTATTCCTACTACATCTC	CGGAGATCCTTAACCACCCT
At2g05185	SALK_080397	5	hom	AGTGATTTTGCAGAGAGTCGG	TAAACGGAGTGGCAACTCAAC
At2g05590	FLAG_176D06	5	all wild type	TTTGTTGTTCCTCAATCTGGG	TTCCTCCCATAAATCCATTAGC
At2g05590	SALK_116263	8	hom	TTTGATGTTTGTCGAAATGTCTG	AGCTTTAGCTTGCCCATTAGC
At2g05710	SALK_014661	5	hom	AGACATATTGGCAATTGTCGC	TCCAACAAAATCAATCCCTTG
At2g05990	SAIL_339_D01	9	all progeny wt	AGTGACAAGTTTTTGGGCATG	TCAGATCAAACCTAAAGCACAAG
At2g06040	SALK_107725	4	hom	ATCTGAATGTTTGGCAAGTGC	ATCTATAAGTGGTGCATGCCG
At2g09990	SAIL_242_F03	2	all wild type	CAAAACCATTGCAAAAACAGAG	GGCAAGAAATAAGAAGCAACG
At2g09990	SALK_024580	10	hom	AAACCCAGCTTTGTTTAACGG	GCTTTTTATCTTTGGCTTTTCTTG
At2g14880	SAIL_44_A03	1	all progeny wt	TTTCTTGCCAGGTTATGAAGC	ACCCCCAAAATCATATGAAGC
At2g16440	SAIL_242_D01	8	all wild type	TCGCAGATTTAACATCTTGCAC	GTTGTGTTTGTCGGTTGTGTG
At2g16440	SALK_019767	2	no hom	CCACGATTAATCGTTTGTTCG	GGCAATCGATATAGGTCTGTCC
At2g16440	SALK_099676	7 - really bad	hom	GCAATGCTCTAACTTTTTCAAATG	GTGTCAGCAAGTGAACGAATG
At2g17240	FLAG_009D01	1	hom	GTAGGCCAGCTACTTGGTTCC	CACATGTAGATTCATAAACAGCAGG
At2g17240	SALK_133989	1	hom	CTCGGGTTGTTCCTCTTCTTC	ACTATCAAAACGCAAACGCAG
At2g18650	SALK_072284	1	hom	TTACAGAAGTAAAAACTTTGCGC	AGATTTTGAGACCGACAATGG
At2g18650	SALK_136947	4	hom	GACACGTGGCTTCTCTCTCAC	CACAAAATTTCCAAACACAATTG
At2g19870	SALK_151028	1	all wild type	ATTTCCGTGATTGGTGATCTC	TCGTCTCACCATAACCTCTGG
At2g20020	SALK_021969	5	no hom	ATGAGCTCTCGTCCTTTCCTC	GACCTACGACTATGGGAAGGC
At2g20020	SALK_025042	1	no hom	TGGTTATAGTTTCTGCCACGG	ACGCTAAGCCTGAGGTTAAGC
At2g20080	SAIL_823_D01	5	hom	GATCCCAAAGATTTACTCCGC	GGTCATCGCCTATGTTTGTTG
At2g20080	SALK_094865	8	hom	TGAGTGGAAACTAGCCTCGTG	GTTTCTCGAATGGAAAGCATG
At2g20240	SALK_062050	4	all wild type	GTTAAATCCCTTGGTCAAGCC	TGAGATTAGGCTCAATGGTGG
At2g20240	SALK_062050	4	all wild type	GTTAAATCCCTTGGTCAAGCC	TGAGATTAGGCTCAATGGTGG
At2g20240	SALK_062073	4	hom	TCAATTTCAATCCCCAAATTG	TGAGATTAGGCTCAATGGTGG
At2g20240	SALK_062073	4	hom	TCAATTTCAATCCCCAAATTG	TGAGATTAGGCTCAATGGTGG
At2g20495	SAIL_159_F02	1	hom	AATGTTTTGTGTTGTTTGCAGC	AGAGGCAGGAGACGAAACAG
At2g20495	SAIL_253_H07	9	all wild type	TGTTGAAGAAGCGATTTGGTC	CTGAAACAGATGAGCCAGAGG
At2g20690	SALK_058595	2	no hom	GCCAAGTGACTAGACACTCGG	TCCACAATCCTTCAGAACTGG
At2g20690	SALK_075854	8	hom	GGGGACAAGGAACTGAAGAAG	TAAACAAGTACCGTTCACGGC
At2g20725	FLAG_149D07	4	hom	GTGCAGGCAAAAATATCTTGG	CACTTGTGGTTCTCCAAATGG
At2g21090	SAIL_317_A07	6	no hom	CTGCAAAAGCTTCTCGTGAAG	ACCAAGAGCATTACGCATGTC
At2g21090	SALK_134608	8	hom	GCATACCCAATAACCATCGTG	TAAAGCCAGTCATTGTCGGTC
At2g21090	WISCDSLOX262F02	1	hom	CCCATGGGCTTTAGACCTAAG	TCTAAGAGAAGCAATGCTCGC
At2g21380	FLAG_299H06	5	no hom	ACTGCTTGACGCAGGAGTAAC	ATCTTCAATGGCAGAACATCG
At2g21860	GABI_823D05	1	no hom	GGATGAGCTGAAGAGTGATGC	CAACCCATTTCAATCTTCTCG
At2g21860	SALK_117489	8	no hom	TGGGCTTACTTCTCCTTTTCC	TGAAGAGTGATGCTGTTGAAGC
At2g21960	SAIL_56_F11	5	all wild type	GTTGGGAGAGATCGGAAAGTC	TCGTTCCTGACACTAGGGATG
At2g22070	SAIL_59_C09	2	all progeny wt	TTCCACTCCAAAGACATGGAC	TTTCCGGAATCGTGTTAAATG
At2g22890	GT_5_100140	1	all wild type	TTTGGTGATTTGGTTCCTTTG	TGAAACAAGAAGCCCAATGTC
At2g24395	SALK_143520	9	hom	TGGACATCGTCGATAGATTCG	CGAATTGTGTGAATTTTCCAC
At2g24395	SALK_144793	9	no hom	CTCCCTTCACGAAAAATCCTC	TAGCTTCGATTGTTTGTTCGC
At2g25130	SAIL_373_C04	5	hom	GCTTCCCTTTATCCACCACTC	GCGGCTAGTGAGGTTAGGTTG
At2g26100	FLAG_245F02	8	no hom	TACGATCACCGGAATCAAAAC	AAAAGTGATCCAAATTGAGCG
At2g26100	SAIL_399_C05	8	hom	TCTCTTGTGTCCTACATGCCC	ATCAAAACCAGTCTGGATCCC
At2g26280	SAIL_888_F10	7	hom	TGCAATCGATTATGTTTCTGC	ACCCACTGGGTTCCTGTTTC
At2g26280	SAIL_93_F11	9	hom	AAAAGCAAGTAATCAAAGCCC	CAGCAGCATGAGGGTTTAAAG
At2g26610	FLAG_079G03	1	hom, et	AAAATGTGTTCCTCCTCCGAC	ATGTTCTGGAGGGTTGAATCC
At2g26610	GT_5_47257	1	all wild type	GCAGGTGTGTCAATGAGAGTG	CAAACACGAAAAGCTCTCTGG
At2g27950	SAIL_1232_D04	8	hom	GCGTATGCCTCTTCTAGCATG	TCGCCATTTTTATCAGCAATC
At2g27950	SAIL_683_G01	1	hom	AGCTCTCTTTGCCTTTCCATC	GCAATCACTGCAAAGAGAAGG
At2g28390	SALK_039520	7	no hom	GGGGGTCAAACCAGTAGAAAG	CAAAGATTGCAGGTAATAAAAGC
At2g28390	SALK_075382	1	no hom	CCATCTACCGCTGATGAGAAG	AAAAGCCCAACAATATGGGTC
At2g28900	SAIL_1160_A11	9	no hom	TCCAACCTAAAACCCATCAAAG	GTCTGAGGATGAGGAAGAGGG
At2g28900	SALK_024018	1	hom	AATGTACACTCCACCAGCAGC	TTCTCCACCGTTGAACCATAG
At2g29630	SAIL_793_H10	7	no hom	GATCAGAAGTTGCACGAGGAC	ATGTGGATGCTGTTTGGCTAG
At2g29630	SALK_011114	9	no hom	AATTTTCCGAGTTTTCTAATGTTTC	CAGCCATAGCTGGAGACAAAC
At2g29630	SALK_016359	8	no hom	TGGAATTGGTTGAAAATCAGG	TCAATTGTCATTGCCAACATC
At2g30630	SALK_051776	1	hom	GAGAAGTCAAGGAGAGGACCG	TATGTCTTCCTCACAGCTGCC
At2g30630	WiscDsLox329A02	6	hom	ATCATCCTTGAAGGAGCTTGC	GTTTGCGAATGCGTTTCTTAC
At2g31530	SAIL_445_D07	2	no hom	GGAGATTATTCCGCCAGATTC	CATTGTCATTGCACCACAGAC
At2g31530	SALK_018908	2	all wild type	AATGTGGAAGACATGCAGGTC	AGATCAAGCTTTCGCTCTTCC
At2g31600	SALK_021787	1	hom	CTCCCCTTCTCACCTAAAACC	ACCACCATCTCCGATATCTCC
At2g31600	SALK_079619	1	all wild type	AATTCCCTAATTCTCCTCCCC	CCACCAATAATCCCTGTGTTG
At2g31840	SALK_003357	5	hom	TTACCGACTTACCGTCCTGTG	AACTAAACCCCCAACCATCAG
At2g33100	SALK_043260	2	no hom	TGGATTCTTGACATTCTTCCG	CAATCCCTGTGAAATCTAGCG
At2g33100	SALK_097300	8	hom	GCTAGCCATGTTGAAGACGAC	CCTTTAGACTCCGAGGTGGAG
At2g33680	SAIL_377_B04	1	all wild type	ATCGTGTATTCACTGGGCTTG	CTGGGTTGGAAGAACACTCTG
At2g34180	SALK_021455	9	hom	GCTGAATCTATTTGAATGCTATTGC	GATGGCCAACGGTGTAGATAG
At2g34180	SALK_124753	2	hom	CGTCAGCTCAAAGATCTCGAC	TTCCAGCAGTTGATCTCATCC
At2g34590	WiscDsLoxHs027_10A	8	hom	CTTGTATTCACCCCAAAAACG	ACGAGCTACGAGGCTAGAACC
At2g36500	GABI_179G12	1	hom	CCAGACACGTTGTTAAGGAGG	TGACAAAAATGGGATTCCTTG
At2g36500	SALK_007622	9	no hom	CACGAATCCAACAAATTTTCAG	AGATAGTGCCAAGTGGAAGCC
At2g36500	SALK_081940	9	no hom	TGGAGGTGTTCTCGTTAATGC	AATTCGCCAAACAATTCACTC
At2g36895	SALK_071428	2	all wild type	CCTCACGCATCTCTCTGTTTC	AACCGCAACTGTCATCGTTAG
At2g36895	WISCDSLOXHS025_04F	7	all wild type	CCTCACGCATCTCTCTGTTTC	CTTTGTCTACGATGCCTCCAC
At2g37240	WiscDsLox293-296invC13	1	hom	TGGATCCAAAATCGAACAAAG	GTTTCCGACAGAGCACACATC
At2g37390	SALK_086647	1	hom	TTTGTAACCGTGTCTTGTCCC	GACCTGCTGCTTCAGAAAATG
At2g37730	SALK_050983	2	hom	CGGAGGCTACTGATATCTCCC	AAATCTGAGCATTGAAGCGTC
At2g38550	SALK_135883	8	all wild type	ACCCCAAATTCATGAAAAACC	TCCTGGATACGAAACAACAGC
At2g38550	WiscDsLox508H07	7	hom	GAGAATCAGGTGTTGAGGTGG	ACAGTAGCAACCGCAACTCTC
At2g39080	SALK_006849	1	no hom	TAAAACAGGGATTTGCAGGAC	ATGTTGATGGAGACACCGAAG
At2g39080	SALK_087872	3	no hom	CTTGTTGCTCCTATGCGAAAC	TGGAGAGGCAGATCACTAAACC
At2g39080	SALK_136023	2	all wild type	TCCCCAAATTACCTCAACAAG	ATCCCCTACAGGGGACTTAGC
At2g39620	SALK_000709	2	hom	GTGGCAGTTTCCAACTCAGAC	CTTTTGCTTTGAAGGCTTGTG
At2g40490	SAIL_355_D11	5	no hom	AGGAAACGAATTGGGTGTTTC	AGAACAGCGGCTTCATTGTTC
At2g40490	SAIL_574_B06	8	no hom	TGAGCCAAATGTTGAAGGAAC	CCATTGTACCCATCTATTAAATCC
At2g40640	SAIL_607_G11	2	hom	AATGTCCACAAGGCAGTATGG	TGAGTCCATGTAAATCGGACC
At2g41670	FLAG_027D04	1	no hom	ATCATGCTGAAGCAAATCCAC	GATTTATTTTGCGTGACGAGC
At2g41670	GT_3_100789	5	all wild type	TTGGAGAAATCGGATTCACAG	CAAGCAGAGTGTCCCAGAGAC
At2g41670	WISCDSLOXHS085_07D	7	no hom	AAAGAGAGCTACGGTTGGTCC	AACGCCATTGAATCTCAAATG
At2g41670	WISCDSLOXHS085_08D	4	all wild type	GCATTATGTGCATAGTGCAGG	TTAAGCTGCACGCATAATGTG
At2g41950	SAIL_437_B09	4	no hom	CGTCTCTCTTTGCAACCAAAG	CGTTGCAGTTCTCAGGAGATC
At2g41950	SALK_006666	8	no hom	AAAGGCAAAGCTGGAAGAAAG	TGGCAACTCACTGAATTAGGG
At2g42240	SAIL_368_A03	7	hom	ATGATGGTTGGGAAAGCTTG	AGTGGTTACAGTTTTGCGTGG
At2g42240	SALK_019143	2	hom	GTCAGATTTTCAAGGCAGAGG	GGATCTGCAATCAGCTGTAGC
At2g42900	SALK_017921	4	hom	TTAAACAGGCATGAACCAACG	GATGCAAGCTTCTTTGTGGAG
At2g43180	SAIL_546_H06	2	all wild type	GACTTGGATTCTGTCACCTGC	GAGCTGATGTTCTCTCCGTTG
At2g43250	SALK_028202	9	hom	TGCATGCACTTTCGTGTAGAC	GATTGAATTCAATCGAGCTGG
At2g43250	SALK_144233	9	no hom	AAGAAGTCTTGGAGTCACTTATCATG	GATTTCGAGATTAGGGTTCCG
At2g43710	SALK_036854	5	no hom	CCGAGGAGAACCTTCTGATTC	TTGTGCTTTGTTTCCTTCACC
At2g43710	SALK_039852	5	no hom	ACTTGAACATGCACTTCCCTG	TCACGTTTCTCTGAGATTGCC
At2g43945	SAIL_528_B11	4	all wild type	ATCAACCAACGCAAACAAATC	GAGCTATTGGCGATACAGCAG
At2g43945	SALK_082001	1	all wild type	TGTTGCTAATTTTCGTTTCCAG	ACAGAAACCACCCCCTAAAAC
At2g43990	SAIL_1171_F04	1	hom	CCGAAGAAGCACTACGATCTG	CTGAAAAGGGAGAGATTTCCG
At2g43990	SALK_018968	2	all wild type	AACCAAGCTCTCTTGAGGAGG	GAATGCTGAAGCTTCACCATC
At2g43990	SALK_047285	1	no hom	CCCCTTTCATCGTTCTTCTTC	GATTGTTTCTTCAAAACCGAAAC
At2g44640	FLAG_410H05	2	all wild type	TCGATCATGCCTTCTTTTCTC	CTCACTGTGGAAGCAGCTTG
At2g44640	WISCDSLOXHS165_09A	5	hom	GTGGATTTCTAGGGATCGACC	TGGGATGTTCCTGAATCTTTG
At2g44700	SALK_031984	4	hom	GACAAGTTGAGACGGTTCTGC	TTGTTTTTGTCACTGCCACTG
At2g44700	SALK_118562	6	all wild type	ATTGGCCCAAATATCCTCATC	ATCTCGTGAAGGCATGACTTG
At2g44870	SALK_062614	2	hom	ACACAACAAGCAACACGATTG	GACTGTCTCTGCCGATTTCAG
At2g44870	SALK_082864	1	hom	TAGAAGCATGGAACCCATCTG	TCCAGAGAGAGCAAACCAAAG
At2g48090	GT_5_102021	2	all wild type	TAACGGATTTAACGATCGTGC	TCCGAAACAAAAACAACGAAG
At3g01120	SAIL_300_B10	2	no hom	TAAGTGGTCCAACAACCCATC	TCGACACATCTAAGGAATGGG
At3g01120	SALK_045913	1	all wild type	TCGACACATCTAAGGAATGGG	TACAGCTGACGGATTCCAAAC
At3g01120	SALK_049643	7	all wild type	ACAATCTTAATCGGCGATTCC	GACTTTCCCTTCACCCTGAAC
At3g01120	SALK_124839	7	no hom	TTATGCTTTTGGCATTGGTTC	TTGCATACCTTAGGATGTGCC
At3g01800	SAIL_713_B06	10	all wild type	TCACGGTAGGTCCGATATCTG	AAAGCTGGAGATATGGAAGGAAG
At3g01800	SALK_140411	6	no hom	ATTAAACCCGAAACTGGATGG	TTGCCTTGGTTTTCAAGTTTG
At3g02900	SAIL_1221_G01	7	hom	CTCAAACTGAACCAAAGCAGC	GAAGTGTTCTTGCTGCTACCG
At3g02910	SALK_145852	6	hom	TTAGTGACATGACCATGGCAG	CTGGTGACGCTTCTTTCAAAG
At3g03140	SAIL_231_D12	6	hom	AGCTATCAGAAAGGGCCTGTC	CAAAACGAACCAGTGGTATATTG
At3g03140	SAIL_342_C09	4	hom	CCGGACTCTTCCAAGAAGATC	AGTTGGTGGTCCCGGTAATAC
At3g03630	SAIL_605_A09	7	all wild type	GGAGCAGAGATTGTGCTAACG	ATGGCTTGGAAACAGAACCTG
At3g03630	SALK_034133	1	hom	CTTGTAGCCTTTAGCTGCAGC	TTTTAGCTGACACGTCACCATC
At3g03630	SALK_049465	1	no hom	AAAGCTAGTCTCCTCGCCATC	TGTTGCCACATTGTAGATTGC
At3g05100	SAIL_1238_B02	unknown	all wild type	CGAAATAGTGTTTGGGATTGG	AAAGGAGCTTGAAGCTCAGAC
At3g05100	SAIL_315_A11	5	no hom	GAAGATTCTCCCGTCGTAAGG	ATTGTCTGAGCTTCAAGCTCC
At3g05100	SALK_039213	9	hom	AAAGTGGAATCAGTCGTGTACG	CAAAGATTCCTTTCTGCATCG
At3g05625	SALK_081322	1	all wild type	ACCCATTGGTTCATCAAAGTG	TGAGCAACATCTATCCGGAAC
At3g05625	SALK_104123	5	all wild type	TTTTACCGCTACGTTCCTTCC	GTGTTCGTGCAACATCAACAC
At3g05820	SALK_016334	4	all wild type	GTTCGAAGAGGTTCTGGATCC	TTGGTTCTGTTTTGGTGTTCC
At3g05820	SALK_103674	2	hom	AGAACCGTCATGGCATGTTAG	ACGCCATCAAACTACGATCAG
At3g06570	SALK_003818	4	hom	CAGTTTCTGCTAGCGTCCTTG	GTGCCTGTGACTGTGATGATG
At3g06570	WiscDsLox412H09	8	hom	CAAGGACGCTAGCAGAAACTG	AGGAGTTGACGACAATAATAAATTG
At3g07310	SAIL_633_D08	5	hom	TGTCTCTCTAATCAAACGGCG	AAGGCCAGATCTCGAGTCTTC
At3g07310	SALK_014446	1	all wild type	AAATTTCCAGGTGGCTCAAAG	AAACTGATAAACACCATCAAACAAC
At3g07480	WISCDSLOXHS204_02A	2	all wild type	GACCGTATCACATGGGAACAG	TTCACCCATACTTGAAGCAGG
At3g08630	FLAG_333F07	8	hom	CAACAAATTGGAGGATCCATG	TTCTTGACTTTGGAATGGAGATC
At3g08630	SALK_122105	4	all wild type	CGCTAGAGTCTTGTTTCCACG	AGGATGGACACACACCAGAAC
At3g09850	SALK_113958	2	all wild type	AAATGACGATGAACTGATGCC	GAAGTTTATCGCTGGCAGATG
At3g10470	SALK_106077	4	hom	TTTTTAGAAAATGATTTGAATGGATC	CAACGTTCTCACCACAACTCC
At3g10470	SALK_112731	9	hom	CGAGGGAATAAGTCGTCGTAC	CTCCCTAGCGGCTGATACAG
At3g10790	SALK_001429	1	hom	GTTTAGCGGTGTAGAACTGCC	ACTCATCCGATATCGTCATGC
At3g10840	SALK_117045	1	all wild type	TTGCTAGTGGGAGCTTCTTTG	TTGATGAATCTTTCTGTTCGTG
At3g10840	SALK_117047	8	hom	CTGGGATCAAGTGTGTGTGTG	TGGATCAGCTAGGTTCATTGG
At3g10840	SALK_152883	1	all wild type	TTGCTAGTGGGAGCTTCTTTG	TTGATGAATCTTTCTGTTCGTG
At3g10960	SAIL_114_E03	1	hom	TTGTGGAACGAATTTTCAATTG	CTGTAAACCGATGAAAGCGAG
At3g10960	SAIL_18_D09	1	all wild type	AAAAGTGAGCAAGAATCGTGG	ACGATATTCGTGATGAGGCTG
At3g10960	SALK_043293	9	all wild type	GGTCCGGTATGAGATTGAACC	CATGGGATAAAATTACCGACAAC
At3g11050	SAIL_652_G12	1	all wild type	TGTACCAGGCAATTCCAGTTC	AATTTTCGATTGGGGTGATTC
At3g11050	SALK_002947	5	all wild type	GTTTCCTCCGTCGAGAAATTC	GGCATCAAAATAGACTGCAGC
At3g11560	SAIL_141_H12	2	hom	TTTCTGTGCATTGGTCAAATTAG	TTGCTGCCTTGACATTAGATG
At3g11560	SALK_117671	8	hom	TGCCAACAGTTTGGAGACTTC	CGTCTAAGTTTCCCTTTTCTGG
At3g11745	FLAG_177G02	5	hom	GGAGCAAGATAGTTCCTCTGC	TGAACGTGTAGAAACGGAAGG
At3g11745	SAIL_523_G11	8	hom	TTATTGCTTCCAAAACGCTTG	TTGCTCTTTACCACAAAACAGC
At3g11810	SALK_084755	6	hom	TTGATGTGATTTCAGGGTTTATC	TGGGGTATAACACCGTTGAAG
At3g11810	SALK_084947	4	all wild type	TCCCAATTCTGATTCAGATTACAG	AACTCTGCAGTGAAATCGAGC
At3g12290	SALK_015165	2	no hom	GTTGCCCCTTTATCTTTACGC	GCGGTCTATCTGAGAAACACG
At3g12290	SALK_039538	5	no hom	ACAATGTCAGCTTCCCGTATG	TTTTGTTTCGCTGGATTTTTG
At3g12290	WiscDsLox244C04	5	no hom	GCGGGAAATTACATATTTGCC	TGCACCCAATATATGCTCCTC
At3g12345	SALK_067381	1	all wild type	ATCGAACGAATTATGGGGTTC	AGGCGTGTGGTAATTCAACAC
At3g12590	SALK_044513	4	no hom	TGTTGCAAATGATCTTCTGAGG	GGACTGCATCCTCGTCAGTAG
At3g12590	SALK_129651	5	hom	TTCAATTGCAGTTCTTTGTCAG	TTTAGAACAACTGCTGCAGCC
At3g12810	SALK_096434	1	hom	AACGATCTCTGGCATTTGATG	GGAGGATGAAAAACACTTCACC
At3g12810	SALK_142469	2	all wild type	TGATAAGGGAATATGGGGTCC	TTCAAGTTCACACGCTGTTTG
At3g14280	SALK_063934	5	hom	CAAGAAAGAAGCAAATCGCTG	AAACCCCACGAAAAAGACAAC
At3g14520	SAIL_862_D10	6	all wild type	TTTCAGTTAACCGGTCACCTG	GTTCAAGAACGTAGCAAAGGC
At3g14520	SALK_143352	9	hom	AGTGTGCTTTTGAAGCAAACG	AAATGTGAGCGCAGGTTAGC
At3g14530	GT_5_54421	4	all wild type	CCCTTACTATCCAAGAAGCGG	CCTGCGCTCACATTTTAGTTC
At3g14530	SAIL_1148_A03	4	no hom	GTCTGCTCTGCAACAAGAACC	GTTTGAGCACATGACGGTTG
At3g14590	SAIL_1216_B12	4	all wild type	TGTTTTTCGAATCGTCTTTGG	CGGCCAAAGAAATGATATGTG
At3g14590	SAIL_58_A04	1	all wild type	TCGGTTTTTCGACTGTAAACTG	AAACGACAGCGTTTTTCTTTG
At3g14900	SALK_123989	2	no hom	CCTGACAAGAGTCGGAGTCAG	CACCCTAACTCCATCTCCTCC
At3g15190	SALK_094710	7	no hom	CCAGAGCCAAGAACTGAGATG	ACCCGGATGAAGAAGGTAATG
At3g15190	SALK_132553	9	no hom	GACCCTCGTCGTCTAAAAACC	TGGATTCAAAATGCCGATAAC
At3g15940	SALK_009935	2	hom	TTCACCAACTCCCTGTTTCAC	CCGCAGATCAATACATGGATC
At3g15940	SALK_114322	5	no hom	TGTTCTCTCTCCAGTGCCAAG	CTTCAAAACTGCCATGAAAGC
At3g16260	SAIL_827_D01	1	hom	ATCTTCGCTTCTTCTTCTCCG	AGATCTGAAGGACCCCATACG
At3g16260	SALK_033700	1	hom	CATCGCCTATGTTCAGGTTTC	ACTGCTGTTTCACCAGGTTTG
At3g17550	SALK_069255	8	all wild type	TGCTTTAAATTTCAGAAAGTGAAATTC	TTCCCTTGTAGTTGAACACGC
At3g17550	SALK_111987	9	all wild type	ATCACATCCTGTGGAAGATCG	CCGCAGCTACTACGAGATGAC
At3g17668	SAIL_231_D09	5	no hom	AACAAGAATCATCATGTGGGC	ACAACTCTTGCACCTGTGACC
At3g17668	SALK_039429	1	hom	AACAAGAATCATCATGTGGGC	TCTTGGAAGCATTTCCACATC
At3g17930	FLAG_202E10	3 or 8	hom	TTCCCGTCTGTTGTGGTTAAG	CAAAGAGATGGAGTGCAGACC
At3g17930	SALK_088638	4	no hom	GATTTCAAGCTGAAGCGATTG	AATTCCCATTGTTCGTAAGGC
At3g17950	SAIL_323_G09	4	hom	GAAACTCCCTAATCCGACGTC	TTACACCAAAAGCTGTGCATG
At3g17950	SAIL_323_G09	4	no hom	GAAACTCCCTAATCCGACGTC	TTACACCAAAAGCTGTGCATG
At3g18560	SALK_065977	1	hom	AGGGACCAACAAAGCTCCTAG	TCAAGAGATCGTTGATGCATG
At3g19900	FLAG_423H09	1	hom	ATTAATCTCCTCCTCCGCATC	TTGCTGTGTCACTAAGCCATG
At3g19970	SAIL_1249_G04	5	no hom	GCAGATTGCTCCTTCAGTGTC	TGAGAAACCTGATGCCCATAC
At3g19970	WiscDsLox496E03	2	hom	ATGATTCAACTTGTTCCACCG	GGATCAAAGCAGAAGCATCTG
At3g19990	GABI_678D02	8	all wild type	TATATTCAGGTTGCCTGACGG	AAGGACCTGAAACCCAAACAG
At3g19990	SALK_110561	6	hom	TTTGGTTCTGGGTTTGAAGTG	TGGTCTTAATCTCGAACCGTG
At3g20330	GABI_294A09	5	no hom	CCGTTCTTTGCTTGTCTGAAG	CAGGCTTTCATTTGAATCTGC
At3g20330	SALK_018627	8	hom	AAGCAGAATCAAAAAGCTTGTTG	TCGAAAGCAACTAAGTTTTCGAG
At3g20330	SALK_119438	7	all wild type	CTTGAGCTCATGGTAGGCTTG	CATTAATGCAGGTGATGGTCC
At3g20390	SAIL_552_A04	8	hom	GCATTGGATACAAGTTACATGGAG	CGGAAGATGAAAGAAACTAAAACC
At3g20390	SALK_007353	11	hom	TGATTTATGTTCGAGCCAAGC	TGTCTCTGTTGCAGACTTCCC
At3g20390	WISCDSLOX423F6	1	hom	GTTGCTCGATTTGCTTACAGG	AGAGTAAGGTCCCAAAGCAGC
At3g20530	SALK_112111	1	hom	AGCCATGGCTATTCTTGTGTG	CGCAAGAATCAGAATCAAACC
At3g20640	SAIL_1288_C11	1	hom	TCAAAACTCTGCGGATGAATC	TCTGGTGGTTCTGCTGTTTTC
At3g20830	SALK_024621	1	hom	GTATGTCAAAACGCCAAGAGC	CAAAATTCAGACCCACTCGTC
At3g20830	SALK_066654	1	hom	CGGGTATTCTGAGAATCAACG	AACAGAGGAACTGAAAACGCC
At3g21055	GABI_143D01	4	hom	AGACTTAGACCAAGGGTTGGG	TCTGGCACTAGGCTTAACTCG
At3g21055	GABI_380D10	2	hom	GATGACAGACCAAGGCTGTTC	GATAGAACATGACACGTGGCC
At3g21055	SAIL_242_H04	8	hom	TTTGTATCCACAATGCAATGC	GGCGATGTTACTTTGAGATCG
At3g21055	SALK_074976	10	all wild type	TTGTGCGTATTTCTTCTTGGC	TAGGGTTCCTACGACACAACG
At3g21140	SAIL_1159_B08	8	all wild type	GTTAAGAACACGACGACGTGG	TTGCTGAATTTTTGCATACCC
At3g21140	SAIL_1159_B08	8	all wild type	GTTAAGAACACGACGACGTGG	TTGCTGAATTTTTGCATACCC
At3g21140	SALK_001793	1	hom	TGGTCTGAACCAATTGAGATG	AGTTCTAAAAAGCCCAGCTCG
At3g21140	SALK_001793	1	hom	TGAAATTGAAATCTTTTCTTTCCC	TACCTGTTCCAACAAGTTCCG
At3g21200	GABI_428F11	7	all wild type	GAGTTGGGTGGACAGAGACAC	CATGGAGGTAGAAAACGCAAG
At3g21200	SALK_071358	9	hom	AAGCAAATGATAAAGCACTGG	GATACTCCTTGAAACCTCCGC
At3g21470	SALK_014179	4	hom	GGACTGACACCAAGATGATCG	ATCTGGTCGTCTTGATGTTGG
At3g22430	SALK_130745	2	all wild type	AAAGCAAACACCATTCAGCAG	TGATAGGTGTCCAGAAAACCG
At3g22620	WiscDsLox374E22	8	hom	ATTTTAGTCATCTGGTTGCCG	TGATTGTTTACCAGGAGCAGC
At3g22620	WISCDSLOXHS003_09F	5	hom	CGTCAGTCCGTAAAGGATGTC	GATTCGTGGTCAACAACAACC
At3g22700	SAIL_184_A05	1	hom	TTCAATTATGTTCCGCGTTTG	ACCAAAGAGTCGTGATTGACG
At3g22700	SALK_068943	4	hom	CACTTGGCTTAAAGGATTCCC	ACTGGATTTGAACCAAACTCG
At3g23020	SALK_126294	1	no hom	CCGGAACTGAACCAAAATACC	TTGTTACTAAGCCTCTCTGCCC
At3g23020	WiscDsLox393-396I2	4	no hom	AAATGGTCGTGTGACGAAAAC	GGGATTCCAGCTTCTTTCATC
At3g23020	WiscDsLox465H2	1 or 8	no hom	TTTTCGTCACACGACCATTTC	TTATCCATTAGCAACAACGCC
At3g23400	SAIL_442_F10	8	hom	AGCCACACAATTTTGCAGTTC	AGCAGCGAGGTTTCTCTTCTC
At3g23400	SALK_122950	1	hom	TGATATCCAAATAAATGGAAGGC	TCTGCAATTTCTCACAACACAAC
At3g23850	SALK_131105	5	hom	AGACCATGCAACTTGAACGAG	TCAAATGCTGCATTTCACAAC
At3g23920	SAIL_722_A10	9	hom	TTCGTCAAGGATATTCCTTTTTATG	TAGGTGATCGTGTGACACGTG
At3g23920	SALK_039895	1	hom	TGATAAGACAATGACATCTTCACTCC	CTCACGGAACAGATCCATCAC
At3g23940	SALK_032798	9	hom	AAAGCACATGTCCCATGAAAG	GGGAAGGGAGGAGAGGTTTAC
At3g23940	SALK_075098	8	hom	CTGTTAAGCCTTCCCATAGCC	CCAGCGAGTTAAACCAAATTG
At3g23940	WiscDsLoxHs135_02A	1	all wild type	ATATCATGTGGTTCGGTTTGG	CTGTTAAGCCTTCCCATAGCC
At3g23940	WiscDsLoxHs135_03D	1	no hom	ATATCATGTGGTTCGGTTTGG	CACATTTTTATCACAACCGGG
At3g23940	WiscDsLoxHs184_11A	5	no hom	ACACTCGTCCAACTTCAATGG	TGATGCTATTTCGATGGGAAC
At3g25620	SAIL_786_G09	2	no hom	TCACATATCTCATGATGCACG	TCACAAGAACCAAAACCGAAC
At3g25620	SALK_055686	9	hom	TTGAACCGGACTAGTTTCGTG	CGCTTTGCTTTTGTCACTCTC
At3g25620	SALK_151069	7	all wild type	GAAGCAACATAACGGCAAGAG	TTATGAAGATCGATGGCCAAC
At3g25680	SAIL_1274_G10	1	hom	AGTTCCTCCTCACAAACCACC	AAAGCTACTGCTGGCACAATC
At3g25700	SALK_133299	1	all progeny wt	TGATTTATATCATCCGACCCTC	TAATGAACCGTCAGCGTAACC
At3g25920	SAIL_393_G04	7	all wild type	AAATGTAAGTGTTTTGGGGGC	TTTGCAACAGATGGCTTAACC
At3g25920	SALK_000178	8	hom	ACGAGCGATCAACAAAGTCTC	GCAAATTGCTGTTGGTTTCTC
At3g25920	SALK_000178	8	no hom	ACGAGCGATCAACAAAGTCTC	GCAAATTGCTGTTGGTTTCTC
At3g25920	SALK_056836	5	all wild type	TGTCAATTTTGAATGAATCCG	CGAAAGCACAATCGAAAGAAG
At3g27610	SALK_018996	1	hom	TCATTTATTAGCTTTTTCAACTCAAC	TAAAACCAACACCAAGAACCG
At3g28460	SAIL_723_B06	5	hom	GCGGTTTTGTTGTCATCTTTC	TAACCGAAGCATCAACAAACC
At3g28460	SALK_012168	1	no hom	TCAAAACATCGATTCAAAGGC	AACTCAGACACCAACAAACGC
At3g29240	SAIL_563_G12	1	hom	TGGCCACTAGGGTTACACATC	TTGGACTCACCAAGAACAACC
At3g32930	WiscDsLox377-380D2	6	hom	TTTTGGGCAAAATTTCACAAG	TGTTTTGTCTGCTGATTCTGC
At3g42630	SALK_107665	8	hom	TGAGATGTTGGGGTTTCAAAG	GAAAAGCATAAGCCCGTTAGG
At3g42630	SALK_120103	2	no hom	TTGAAACCCCAACATCTCAAG	GTCACAAGATCCGGAACAATG
At3g43260	SAIL_850_F04	4	all wild type	TTACAACGGTCCCAACTTGAG	ATTTAATCTGGTGTGGGTCCC
At3g44020	SAIL_653_H09	4	all wild type	ACTGTGTCTCCATTCACTGCC	GCATGCTTGTCTTTTGATTGG
At3g44326	SAIL_215_B11	2	hom	GGTCTTCTTAAGCTACGTGCG	ACTGCTGTCTCCTCTTCCCTC
At3g44326	SALK_032778	9	hom	TGAACCCTTGAGAAAATCACG	TTTTACAAGACAGGCAATTTAAATG
At3g44720	SALK_065483	2	hom	ACCATGGTGTCATATCCATGG	TACGTGTAGCTTACCAAGGCG
At3g44720	SALK_123367	8	hom	GAACCACCGAGTGAGTTCTCC	CACCAACAATACAAAACCATGG
At3g44755	SAIL_216_H04	2	hom	ACCCAAATCGAAGAGAGAACG	CACTTAGACTTATTCGCCCCC
At3g46050	SAIL_824_G07	1	all wild type	TTCCTCTGGTTCACACCAAAC	TGAGGGAACTGTGAAAATTCG
At3g46050	SAIL_9_B02	4	all wild type	GATTTAGCTTTTGTTTCCCGG	CAAACTTGGGAGCCAGTATTG
At3g46880	SAIL_308_B05	6	hom	GCCGATGTATCTCTGCAAAAG	TGGTTTTCGTGGTTTCTTCAC
At3g48070	SALK_079510	1	hom	GACGAGGAGTTTCCGTTATCC	TAAAACCACATCAGCTCCACC
At3g48070	SALK_149701	4	all wild type	TTCTCGCAGGCTATGAGAAAG	TGGAACACATCGTCATGAGAG
At3g48420	GT_3_1852	1	all wild type	TGACTATGTTTTAAAAGTTGGCG	CTTCTGCTTGTGAAGTCCAGC
At3g48420	WISCDSLOXHS187_06A	1	hom	AATGGTTGGTCAACGATTTTG	CTTCTGCTTGTGAAGTCCAGC
At3g48560	SAIL_910_E06	1	no hom	AATCAAGCTTAAGCTCCTCCG	AAACCCGAAACATTCATCTCC
At3g49660	SALK_015106	2	no hom	CAGACGAAATGTTCCACAACC	CTCAGCTTCCGATGACAAAAC
At3g49680	GABI_002A11	2	no hom; unconfirmed	TAGCTTTCGCAATTGACTGTG	TCTAGCTTCTCAAAGTCCTGTCC
At3g49680	SALK_072768	10	all wild type	TGTCCATAGTTGAGTACACCAGC	ACAGTCGTTTCGAAATCAAGG
At3g49680	SALK_092987	9	all wild type	CCTTTGCTTTTACCCTTTTGG	GATGGAGTTGTTATGGGCCTC
At3g49730	SALK_015003	1	all wild type	GCAACATCATCTCTCTCAGGC	CAATACAACGAACAACTCCGG
At3g49980	SALK_000321	4	hom	AACGATCACACCGCAAAATAG	TATGGCTTCCCTTTCAGTGTG
At3g49980	SALK_006038	9	hom	AAGGTTCAACACCATCATTGG	TTGTTTTGGATGTGGACTTTTG
At3g49980	SALK_108860	2	all wild type	AAAGCCACCGATTCTTTCTTC	TTCTCCACGACATCTCTTTGG
At3g50130	SM_3_18424	1	all wild type	GGAGAATCCTTCATCAGCTCC	ACAGGTTGTTGCAAATTCTCG
At3g50160	SALK_122060	4	hom	ACAAAGCCATGGTCAAAACAG	AGAAACGCAGGTGTTGAGTTC
At3g51010	SALK_066359	1	all wild type	ATGGAAACAGAACGGAGAAGC	GGTAAATCCAGGAGCTTTTGG
At3g51500	SALK_084761	4	hom	TTCGTAATGGAGCAAGTGACC	TTCCCGCAACTTCATAATCTG
At3g51870	SALK_009348	5	hom	TCGAAAGCCGAAATTAGATTG	GACAACAGAGTGCGAAGAAGG
At3g51870	SALK_012760	8	hom	AACAAATTGTGGAAGCATTGC	TGATACGGTCAAGAGGAGCAG
At3g52380	SALK_108911	8	no hom	CGTAAAGCCTCCCTTCTTCAC	TCACAATCACAAGAAACAAGGAG
At3g52380	SALK_151814	2	no hom	AAGAAGGGAGGCTTTACGTTG	CTAACATTCGAAAGCACCTCG
At3g52760	SAIL_61_A02	1	hom	GCTCTAGTAGCCCACAACACG	ACAGGCGGGAATACTTACCAC
At3g52760	SALK_138767	1	all wild type	GCTCTAGTAGCCCACAACACG	ACAGGCGGGAATACTTACCAC
At3g53580	SALK_095812	5	all wild type	CCTTACCCATCATCATGAATACG	CTGAAGCAGCCATGGAGATAG
At3g53580	SALK_120713	7	hom	ATGCAGCAACAAATCAAAAGG	TATCCGCAGAATTTGTTGAGG
At3g53970	SALK_034353	5	no hom	CTCCACAAAACGAAGTTCCAC	TAGTACCCTGCCACGGTACAG
At3g53970	WiscDsLoxHs231_09A	4	hom	GCCCTCTTGGAGGTTGTCTAC	TGTCACTGAACTGTATTGGCG
At3g54220	SAIL_359_D09	6	no hom	CTAGACCTGGAGGACCTCCAC	TGATGTACCATTTTCAAGTGTTTTC
At3g54220	SALK_032192	1	no hom	ACTTAGATACGGCCAGGCTTC	GGAGGAGAAGGATTGTTGGAG
At3g55150	SAIL_189_D12	6	hom	TCAACCTTCCTTGATGACAGG	ATGATTGGCTCAATAAGCACG
At3g55150	SALK_042454	4	hom	GGAAATCCTAGCAGACCATCC	TTAAAGCGTATCGCAAGTTTG
At3g55330	SALK_014843	7	no hom	CGTGTTTCCGATTCAAATTACTC	ATGTGAGAATTCATGGGGATG
At3g55330	SALK_139552	6	hom	GCTGGATCTGTTGCTAAGTTTG	ATTGATGCATCAGAGGTTTGC
At3g55400	SAIL_905_C07	9	hom	CGTGAAAGAGAGGGCTAGAGC	ATACGTCAAGTGCTTCGTTCG
At3g55400	SALK_029422	2	all wild type	GACGAATCAAAGTATAACCGGC	TTCAGGTAATGCTTCTGTGGG
At3g55760	SAIL_202_F04	7	hom	CTGCTGCTTTTTCCGTATTTG	ATGAATCTTCAACGCATGGAG
At3g55760	SALK_006697	4	all wild type	TTATGCTCCTGGAATGGAATG	ATAAGTGGTGCAGCATTGACC
At3g55800	SALK_090549	5	no hom	TAACCCACAGGTCACAGGATC	TCAATCCCTTGTCAGGAGTTG
At3g55800	SALK_130939	4	no hom	CGGATGATCTCGTTCTTTGAG	TTTGGACAGGTGGGTTTAGTG
At3g56140	SALK_111366	5	hom	CTCGAGAATCTATGACGCGAC	GTGCCGACAAATATGAACTCG
At3g56140	SALK_111366	5	no hom	CTCGAGAATCTATGACGCGAC	GTGCCGACAAATATGAACTCG
At3g56270	SALK_016270	1	hom	TTTTGCTTTAATGTGATGGCC	TCAAATTCTCCCACACAGTCC
At3g56810	SAIL_45_A04	1	hom	AGTTTTCTCTGTCCAGCATGC	CCAAAACACTGACAAAAACGG
At3g56810	SAIL_879_B10	8	hom	TTCACAGCTGAATGTGCAATG	CTCGCTTTTTAGATCCCAAGG
At3g56940	GABI_133C08	2	no hom	CGGAATTATTTTTCCTTATTTTATTGG	GAAGATCTCAGCCACAACAGG
At3g56940	SAIL_138_G09	2	no hom	GAACAGCTTTTCAACACGGAG	TTACTGGTTAGGCCAATGTGC
At3g56940	SALK_009052	9	hom	CACCTTGAGTCTTCGACCAAG	AATGGTCTGGATATCACCAGC
At3g57120	SALK_020018	1	all wild type	CGGCAACAAAAGAAATCAATC	CGATCTCTAAGCTCATCCGTG
At3g57280	SAIL_66_B09	5	hom	TAGCCGTTAAAGGTGTGGTTG	CCTCTACTGGCTCTGTGATGC
At3g57440	SALK_053774	5	hom	AACAACCTGCATCAGGATTTG	CTAGCGGATCGAGATCTTGTG
At3g59870	SAIL_410_B09	11	hom	TCTCCACCGTCCAACTAACAC	CCCCTGTGATTTATCTTGCAG
At3g59870	SAIL_558_A06	8	hom	CCCATCTTGTAACTTTCCAGG	AACCACCTTCACACCAGTTTG
At3g59870	SAIL_866_D10	6	all wild type	TGTAACCATATGCGAATTGGC	AAAATGATCGAGAGATTCCCC
At3g60750	SAIL_58_D02	5	no hom	TCCAACGGTCATATTTGATCC	GATTCCTTGTCCAAGAGGACC
At3g60750	WiscDsLox453-456I14	6	no hom	GGTGAAAGTCTTTGCGTCTTG	TGCCCAACACTCTTATGTTCC
At3g60780	SM_3_20795	2	hom	CTGCCTAACCGTCTTGTCATC	ACTTCTTTGGTTGGCCAAATC
At3g60790	SALK_078961	2	all wild type	AACCTTTCCAAAGCGTTCAAC	TTCGTTCGGATTTCTCACATC
At3g61690	SALK_039343	8	all wild type	TCCCACTTTTTCCTCTTCCTC	TAACCCACCTGAACCTGAGG
At3g61690	SALK_062369	9	hom	ATTGCGTTGTTTGTGTGTGTG	GATCTTCGGAAGGTGGATTTG
At3g61690	WISCDSLOX381E5	5	no hom	GTTGTTGTTTTCACGCAAAGG	TGAGAATGCTGAATTCCATGTC
At3g62770	GABI_651D08	1	all wild type	TCTCTCGATTCCTTCTCCTCC	TCACACACATCCAGAAACAGC
At3g62770	SAIL_690_B08	8	hom	TCACACCCTAAATTGTTACGTTC	AAGGAAAGATGAAGCACGGAC
At3g63370	SALK_008652	1	all wild type	AACAATGGTGTAGCTGTTGGG	TGCATATTTACAGAAACGGGC
At3g63370	SALK_102445	2	hom	AGTATTCCGACAGAGCCATCC	ATGATGCTGGTCATTGAAACC
At4g01020	SALK_103603	4	hom	CTTGTCCAAATTTTGATGTGC	TGCACTGATGAGTTCATCGAG
At4g01883	SAIL_504_A06	2	hom	GATTCTCCTGCAACACAGAGC	TCTCAGGATTCTGCAATTTCG
At4g02482	SALK_092859	8	hom	CTTGAAGGTGGAGGTCTCTCC	GCGATCTGTTTCTCGAGTTTG
At4g02725	WISCDSLOXHS024_03D	1	hom	TTCGGATTCACTATCGCTGTC	AAGCTGTAGATGCTGAGGTCG
At4g04480	SALK_071061	2	hom	GTCTCAATGCGGTTCTTGAAG	AGCGAATTCTTTGGCCTTAAC
At4g04790	SAIL_708_D06	5	no hom	CAAGGATGTGATTAGGGAGGC	AGGATGCACACCAAATCAAAC
At4g04790	SALK_000777	7	no hom	GTGTGCTTATTTCGGCTCTTG	CTTGGCATTAACACATGCATG
At4g04850	SAIL_556_E12	5	hom	TTTCAGGGGTATGAGATGGTG	TGATCACATTGGGAAAAGAGG
At4g05390	SALK_085009	5	hom	CTGTTGTTGTCTCTTCTGGGC	CTCCATAGCTTTGTCCTTCCC
At4g05390	SALK_132611	10	hom	GCCCAGAAGAGACAACAACAG	CAAGTAGCGAACAGGACAAGG
At4g05490	SM_3_38480	5	hom	CTTGCCTAATAGACGGACGTG	GGTGTCAGCAATTGCTAGAGC
At4g08390	SAIL_23_B04	8	hom	AAAATGGTTTAACGGGAGGAG	TGTCTCATTCGACAAAATACCC
At4g08390	SALK_083737	1	hom	CCAAAACCCAATTTCTCTATGG	GCGTTAGCAGCATGTTTAAGC
At4g08390	SALK_135722	9	hom	TTCTTTGTCTTTCCACTTGGG	ACATGGGTTCGAGTAGCTTTG
At4g09730	SALK_090774	4	no hom	CTTCATCAAGCTTTCAGGTGG	CAAACCATAACCGAAGCAATG
At4g09730	WISCDSLOXHS179_06D	9	hom	TTGGTTTGACTCAACTGTCGG	TTTGTGAAGCGTTGTTTGTTG
At4g09900	SALK_039816	8	hom	CCTCTGAACCGGAATTAGAGG	TCCTCAAAGTTTAAAAATCCAAAC
At4g09900	SALK_137266	5	hom	CAAGCTCTCCAAAAACTCAGG	TCAGGGTTTTGTGAAGAATGG
At4g10500	SAIL_1153_B07	9	hom	AAATCGGTTTGGGACGAGTAC	ACAATGGTGACGTCATTCTCC
At4g10500	SALK_059907	2	hom	ACTTGCTAGTGCGTGTTCCAC	ATCACTGCATCTGTTGAAGGG
At4g13220	WiscDsLox413-416B14	1	hom	CAAAGAACACTGCAGAGGAGG	ATCTTTCCCAATATTCCACGC
At4g13430	SALK_029510	5	hom	GCTTGATACAATGAAACCTCAATG	ACCAGGACCACAAACATCATG
At4g13430	SALK_065789	9	hom	CTCAATTCCTGCTGTTGATCC	TAACGGAAACAATCTTCCGTG
At4g13690	SALK_024568	8	hom	TTTCTTAGTGGGAGTGAATGATTG	TCACCATTCCAAAGAAAATCG
At4g13690	SALK_100056	7	hom	ATCCTGAACCATTTGCATCTG	GGAGCGGCTAAGACCATTTAC
At4g14605	SAIL_425_E03	2	hom	AAAACCCTTTTCGAGGAAGAAC	CTCGGTTAATCAACAAATCCG
At4g14605	SALK_097243	4	hom	GTGTTCATTGGCTAATTTGGC	AACCGATAACCTGAAACCGAC
At4g14820	SALK_096272	2	hom	TCCTCCGTACAGTGATCAACC	TGACAACTCTGATTCCAACCC
At4g14870	FLAG_583E05	4	no hom	GGCCCATAATAATTGTAGCAACTC	TCTTTTGTGAACCACTTGCTTG
At4g14870	SAIL_1304_G12	2	all wild type	ATTTTACAGGCGATATTCCCG	TCGAAAAATGTCACTAACCGC
At4g14890	WiscDsLox503C07	2	hom	GTTCTTACCAAACCTCTCCGG	GGTTTTCGGTTTTTATGTCCC
At4g16360	FLAG_427C03	4	hom	TTGTTGTTTGTTGTTTTGGGG	ACAAAATTCGCTGTATCGAGG
At4g16360	SALK_037416	5	hom	GGGAACAACAACAATTGATGC	AAGTCCTTCCCAGATCTCTGC
At4g16390	SAIL_423_G09	2	hom	ATGGCGTATTGACGCTGTTAC	TCCAGCTGAGCGTCTAGACTC
At4g17620	SALK_032903	5	no hom	ATCTTCCGTAGCAAGGCTTTC	TCTACGATGACCAAGGATTGG
At4g17620	SALK_103157	1	no hom	TTCCTCCTCCTCGTCTTCTTC	TGGGAAACAAGAACAAAGTGG
At4g17650	SAIL_145_H08	5	all wild type	ATAGGTGTGTGCTCCTGCTTG	TACGTTAAACATTTGCTCCGG
At4g17650	SALK_059981	8	hom	TACACAAGCCGTGAAGGAAAC	CCGGAAAGAGAACCAAATCTC
At4g17650	SALK_140155	1	all wild type	TACGTTAAACATTTGCTCCGG	TTCGTCGTTGTCCCTCAATAC
At4g17650	SALK_140157	1	no hom	TACGTTAAACATTTGCTCCGG	TTCGTCGTTGTCCCTCAATAC
At4g17740	SALK_056011	8	no hom	GCCTCGAGGAAGAGAAGATTC	TTCCTTGATGGTGGTTCAGTC
At4g17740	WISCDSLOXHS194_10B	5	no hom	AGTGTTGCCACCATTTTCTTG	TGGGTCTTCTCACATCAGAAAC
At4g17920	GT_3_3174	2	hom	TCAGGATGAATCATGTGTTGG	AGTGTTTCCTCGACACAATGG
At4g19100	SAIL_169_A07	6	hom	CCGAGACTGCTGATAAACTCG	GAAGTCGAAAAAGCCAAAACC
At4g19100	SALK_009168	6	all wild type	TGATTCCACTTTAATGGCGTC	CTCAAGCATGCCTCTTCTGAG
At4g19100	SALK_044323	2	no hom	AGCCGCTCGTTAATCTTCTTC	GTTCCAGCCTAACAAGGAACC
At4g19865	SALK_115645	8	hom	TTGTATTGAACACCTCAGCCC	TTGGAAAGAGGAGAAGGAAGC
At4g20160	SAIL_886_B01	8	hom	TAAAGGTGGAGGTGCACATTC	TGCTCTCCCTCTTTGTTTGAC
At4g20160	SALK_024907	1	hom	CGCATGACTAGTTGAAGCTCC	TGATTCCATCAAAGCTGTTCC
At4g20210	SALK_115211	7	all wild type	CCACAAATACCAAACGAAACG	CCGAATCTTACGGACCTTCTC
At4g20210	SALK_125194	4	hom	AACGAAACATCATTTTGTTATTTTTC	CATTGACCATCGATTGTACATG
At4g20930	GABI_911G06	7	hom	TTCACAAGCCTTCTTTGTTCAC	AAAAGCCAGTCATGTTGGATG
At4g20930	SALK_009001	8	hom	TGAATCCCATATTTCCAAGTCC	TTCGGAGTGAATGTTATTTACACC
At4g20930	SALK_035266	9	hom	CTGCAAGAACAATGTCGACAG	AACGTAGTCAGCATGTGGGAC
At4g20980	SAIL_633_C08	8	hom	TGGAGCTAGGAGTCAAATTCC	ATTTGGATCCGGTGTTAGGAC
At4g20980	SALK_067553	11	hom	TCCATGTTTCTCTTCTTTCGAG	ACTCTCAAATTCAAAAGGCGG
At4g21445	SM_3_24042	1	hom	TGATCATACTTTTGTGTGGCTTG	AAAACCCACAAATTCCAAAGC
At4g21860	SAIL_383_G12	1	hom	ATGCCATCGTCGAATACTTTG	TTGTCAGAGGCTCATCACATG
At4g22190	SALK_059195	2	all wild type	GCACCTGCTCATCATCTTTTC	ATAACCGATGCACATAGGCAC
At4g22190	SALK_115481	1	no hom	TGATTAGGATTTGGCAATTTACG	GGTCAACTCGGATCCTAAACC
At4g22980	SAIL_131_D12	4	hom	CGAGCACTGAGATTCTATCGG	GCCTAAAATCGAACCACAATG
At4g22980	SALK_061217	1	all wild type	CGATAGAATCTCAGTGCTCGG	TTTAATCATCAACGTAAGTGAGCC
At4g23080	SALK_000796	2	all wild type	CGTCTTCTAATGGACGTCATC	CTCTGTGCTCGGTAAGTCGTC
At4g23280	SALK_055295	5	no hom	GATACAGGAAAAGGCGGAAAC	TTTTGGGTTCATATCAGCGTC
At4g23940	SAIL_262_D04	1	no hom	CGTCGGTCGTTTACAGTTTTG	TGCAGCAATAACTGCTGTCAC
At4g23940	SALK_089397	10	hom	TCTATTTCCACTGTTGACCCG	GGTTTTCTGGGATTGAGAACC
At4g24620	SALK_043552	9	hom	ATTTCAGCCACAAACTCATCG	GAACACATAAAGCAACCCGAC
At4g24620	SALK_107903	9	no hom	TCGGCGACATAAAAATATTCG	TATAGGCCTGAGAGAGAGGCC
At4g24810	SAIL_1264_D09	5	hom	TGTTTAGGTCCAACATCCTGG	TTATCAGCGATGGCAATTACC
At4g24810	SALK_015964	8	hom	TAACAATCCCAAACGTGGAAG	AAAGGACAGTCCTTGGTTGAAC
At4g24830	SALK_145430	8	hom	ATCTTACCAGGAGTATGGCCG	ATGGAGGAGACAAGAAATGGG
At4g25190	SALK_065053	8	hom	TGGACAGAAATCAACCAAAGG	GATCTTGATGCGCTGTTTCTC
At4g25190	SM_3_22299	2	hom	GCCTCTACGTGCTGTCAACTC	TTTGGAGGCTGAGAACTTCAC
At4g25210	SALK_107213	8	all progeny wt	ATAGCTTCAGGAGCAGCTTCC	AGTGTGTGTAGTTTGGCACGG
At4g25370	SALK_052772	5	all wild type	CAGGCTTAACGTCTCATCTCG	TTTCACCACGGATATTGAAGC
At4g25770	SAIL_875_C07	5	hom	ATGCGGATGTTATGGAGTCTG	AAATTCACGTTTGCATATGCC
At4g25910	GABI_791C01	2	no hom	TAGATGTGCCGAATCCAATTC	AACTGCTCAACGGACATGATC
At4g25910	SALK_103895	9	hom	CCATGTTTCTGTGGTTCCATC	ATTGCGTTCTAAACACAAGCG
At4g25920	SALK_093611	2	hom	GCGTTGACTCAAAAACTGAGG	ATGTTGATCCATTTACGGCTG
At4g26555	SALK_073591	9	hom	AAACCAAAGACTAACCCGAGG	AACGCTGTTCCTTGATTTTCC
At4g27350	SALK_068136	4	hom	CGTCAAAACGATGTCACATTG	AAAAGTGGTCAATGTGGTTGC
At4g27595	SAIL_222_A09	1	no hom	CAATGCCTGAATCTTAGCAGC	TTTGTTGAACCAGTAGCCCAG
At4g27595	SALK_087168	5 or 8	hom	TTTGTTGAACCAGTAGCCCAG	CAATGCCTGAATCTTAGCAGC
At4g28030	WiscDsLox4B08	2	hom	TTGTGGCCTATTGAGGTATCG	TATCCGAATCGGTGTCAGAAG
At4g28405	SALK_018252	1	hom	CGGTGACCATTTAAGGTTACG	ACAAATCGCAACAGCCTTAAG
At4g28740	SAIL_63_F07	7	hom	TTTGTAACTTGACCCAAACCG	GGTTGCTAGGCTTGTGATCTG
At4g28740	SALK_133844	4	hom	CGTAGTGAGGTTCTGTCTCCG	AAACCGGTACAATTTCCCTTG
At4g28840	FLAG_582F07	8	hom	TGTTCGGATGAAAGCCATAAG	AATTGTGAAATCAAATAAGGGC
At4g29120	WiscDsLoxHs121_08H	1	hom	AATCACCAACGACCACTTCAG	CCTCCGGCGAATATAGATAGC
At4g29490	SAIL_173_B02	4	all wild type	ATTTGGCATTGCTTGATATGG	TGCCTTGATGAAATAGCATCC
At4g29490	SAIL_603_D01	5	hom	CAATGCCAAATCTCCATCTTC	AACTTCTCAAAACCTGCCAGC
At4g29670	SALK_000814	8	hom	TTGCAATGATTTTGTTGCATC	CGATTTACGGACAGAATCAGC
At4g29670	SALK_028489	1	all wild type	TTCCTCTTTTAAAATCGTGATCG	GGCTCTAGCTAGAGGCGAAAG
At4g29670	SALK_028498	8	hom	TTGCAATGATTTTGTTGCATC	CGATTTACGGACAGAATCAGC
At4g29800	SAIL_832_E01	4	hom	GCACCAAAAACAGGTGTTTTC	TCAGGTGTCGGTGGAGTATTC
At4g29920	SALK_037136	4	hom	CTCAAGAACGCGTTGAAGAAG	ACAAAGAACAATGCGGTCAAG
At4g30720	SAIL_20_E03	1	hom	TGCAAGAACAACTGCATCAAC	GATGTGAAGACGCTCCTTGAG
At4g30720	SALK_059716	2	no hom	CTTCAATGCTGCCAGAAGAAG	TCCCGCACTTTGAAGATAATG
At4g30720	SALK_126289	4	all wild type	GGCACCATAGTTGTGCTTCTC	GAACTTTCCACCGGAGAACTC
At4g30845	AT_5_14066	1	all wild type	AATCCATTCCCATCAAAGACC	ATCATTGGAAAATGAAAGGGC
At4g30845	SAIL_293_G11	1	no hom	CACATTCTCCTCCCTCTCTCC	ATCATTGGAAAATGAAAGGGC
At4g30920	SAIL_546_H07	5	all wild type	TCAAACAAACCAAGCACTGTG	AAGTCCATGGTTAAGATCGGG
At4g30920	SAIL_656_G03	4	hom	CTTCTTCTCGTTCCACACTGG	GAGGAGCAATGCAAAGAGTTG
At4g31040	SAIL_253_F06	7	all wild type	CGTCTTGAAGTTGAGATTGGC	TGGAATATGTTGGAAACTCGC
At4g31040	WiscDsLox413-416O18	5	hom	AGACCATATGTTGGCAAATGC	AAGAGGAGAAGAAGCTGGTGG
At4g31115	SAIL_703_F03	2	all wild type	ATTGGGATTAGAAACGGATGG	TGTTCCAAGTCATGCAGTTTG
At4g31115	SALK_008334	7	hom	TCACCTACTCCATCTCCGATG	TTTCCCATTTCTGGTTCACAG
At4g31560	SAIL_717_A09	6	hom	TCGATGCGTTGAAGAGAAAAC	TTTGGGTTGAATTGGTTCAAG
At4g31560	SALK_015471	1	no hom	ATTCTCTCCCTTTTCTGCTGC	TATCGCTATCATGGCAGGTTC
At4g31560	SALK_022003	8	hom	TGGTGGTCTTGGAAGATGAAC	ATTGAAGTGAAGACAGTGGCG
At4g31780	SALK_002620	1	no hom	TGAATCTGAAGCTTCGAAGAAC	TTTGGTAGAAATTGCCCACAG
At4g31780	SALK_033072	8	hom	CTAAGGCGGAAAATCTTTTGG	GCTCTCCGGAACCACTTTATC
At4g31890	FLAG_009B06	2	hom	TCAGGGACTGCCACTAAATTG	TCGGAGAAGCTTTGTGATCTG
At4g31890	GT_5_105432	2	all wild type	TTCCTCTCTTCGCTCATCATC	CTCAGATCGCTTCGCTTTATG
At4g32340	SAIL_1222_F02	8	hom	TTTGTATCGTGAACACTTATTAACTGG	CCTTCCAAAACCCTCAAAGAC
At4g32340	SAIL_519_H11	2	hom	TCGATCATTAGGGTTCTACGG	TCCTCCACTGAAATATTCCCC
At4g33520	SALK_002800	8	no hom	ATTTGATCAGAGCAGTCCGTG	CGGTTGAGAAAGCTGAGAGTG
At4g33520	SALK_002800	8	no hom	ATTTGATCAGAGCAGTCCGTG	CGGTTGAGAAAGCTGAGAGTG
At4g33520	SALK_072581	5	hom	CATGATTGAACGAAGGTCCAC	CTCACGGCTCTTGTTTGTTTC
At4g33520	SALK_072581	5	hom	CATGATTGAACGAAGGTCCAC	CTCACGGCTCTTGTTTGTTTC
At4g33520	SALK_083738	2	hom	ATATTACCAGCATTGCCGTTG	TGACGCTTGGGTTATGTTTTC
At4g33520	SALK_083738	2	hom	ATATTACCAGCATTGCCGTTG	TGACGCTTGGGTTATGTTTTC
At4g33520	SALK_109629	1	all wild type	TGTATCAGGCGGAATTGAGAG	ACCATCACTTGCATTAGCACC
At4g33520	SALK_109629	1	all wild type	TGTATCAGGCGGAATTGAGAG	ACCATCACTTGCATTAGCACC
At4g33666	WISCDSLOXHS011_03F	4	hom	TGCTGCTCACTTCTTGTATGC	AGAATCTGACATGGCCAAGTG
At4g33680	SALK_027419	5	no hom	ACGGGTCAATACTTGCAAATG	AATTGAAGTGACGTGCAAAGG
At4g33680	SALK_044782	5	all wild type	TTATATCTGTCCTGCCAACGG	GCAAGAAGAAGGTCTGCACAC
At4g33680	WISCDSLOX297300_12J	6	hom	AGAAGAAGTGCTTACGGGGAG	GTGCTCTTGCTTGCCTTACAC
At4g34090	SAIL_1274_C03	5	no hom	CCATCTCAAAAGCGCAGTAAC	TATATGGTAGGCCTAACCGGG
At4g34090	SALK_109663	6	all wild type	TCAACATGATGAAAGCAGCAG	CGTGGTGGACATTAGGATGTC
At4g34090	SALK_136921	5	all wild type	TCGATTGTTTGATGGCTTTTC	AAGTTTTTCACCTGCCTCTCC
At4g34100	SAIL_1159_F06	2	all wild type	AAGCCCTAATGGGAGTCTTAAAG	TTCTTTTGGTCATCGAGCTTG
At4g34100	SALK_040688	11	all wild type	ATTGCACGTCTGAGCCTTAAG	ACTTTGGGGAAGCTGCTTTAG
At4g34100	SALK_066129	10	hom	ATGCAATTCTCACAAACGGAG	TGATACTTCCGCTACAGGCAC
At4g35080	SAIL_1055_F07	2	hom	TCAATTTCCTGCAACAGTTCC	AATGCAGGCAAAACAATCATC
At4g35080	SAIL_1055_F07	2	no hom	TCAATTTCCTGCAACAGTTCC	AATGCAGGCAAAACAATCATC
At4g35080	WiscDsLox465C2	6	hom	TTTCGCTAGCTTTCAAACTGC	GTCGTTGTATCAAGTGTGGGG
At4g35250	GT_5_93387	1	all wild type	CAGCGAAAGTCAGAAGTTTTCC	CTTCCCATCTTCCTCATCCTC
At4g35250	SAIL_181_B09	7	no hom	GTAAGCCTCATTCCCCTGAAC	GGAAGTGGAAGAATCGACATG
At4g35250	SAIL_373_H09	8	hom	TTCTTAAGAGCATCCACATTGG	GGATGAGGAAGATGGGAAGAG
At4g35250	SALK_058477	1	no hom	CCAATCCAATGTCAAAACACC	GTTCAGGGGAATGAGGCTTAC
At4g35680	SAIL_669_G10	2	all wild type	TCTTAGAAACACCACCATCGC	TTCTGTTGCTCGACGTGTATG
At4g35680	SALK_061195	4	all wild type	CAAGATTCAGCGATAGCATCC	ATCTTCGGCTTCAAACGAATC
At4g35690	SALK_053704	6	all wild type	ACGTGTTCGCTCAGATCTCTC	GGAGACTCAAGAGCATGTTCG
At4g35690	SM_3_31541	1	hom	TTCTCGAATCCATCAATGCTC	ACAAACGATGACTCATCAGGC
At4g35800	SALK_088125	6	hom	ACGTCAATCGATAATTGTCGG	TGAAGCTTCTCTTATCTGTTGTGG
At4g36040	SAIL_125_A09	8	all wild type	GTTTGTATGGTGGAGGCAATC	GAAGAAGTCCGATCAGTTCCC
At4g36040	SALK_052270	4	hom	CGCGTTTTAGCATTAACTTGG	TTCTTCTCCGCCTCTATCTCC
At4g36530	SALK_148524	5	hom	ACAGGAATCACATTCCACGTC	GAACTAGAGGCGAGCCTTCTC
At4g37420	SM_3_15179	2	hom	TCTGCCATGCCATCCTATAAC	TATGGAATTTCGTCGTTTTCG
At4g38040	GABI_386A01	7	no hom	TCATGGAAAAAGAGTTGCAGG	TCCTGGAGTTGTATTGTTGGC
At4g38040	SALK_054832	8	hom	AACGGGAATAGTAGGTGCACC	CATCGTCGGTGTTTCGTTATC
At4g38040	SALK_056776	8	no hom	CTTACTTTGCCTCGCATCTTG	TTGTGTTCATTGTAACGTCGG
At4g38090	SALK_029673	6	hom	ACTCCAGGACAACAAACGTTG	ATTTTGGGGGAATCAAACTTG
At4g38100	FLAG_364B02	2	hom	GCTGTCCTCATGCGATTAGAG	TATCGCACCACTCCCATAGAG
At4g38100	SAIL_1240_C05	2	hom	GCTGTCCTCATGCGATTAGAG	TCAAACAGAGTTTGTTTCGGG
At4g38225	SAIL_112_D10	1	all wild type	TTTGCTCATTGTTGGAGGATC	TCCTCTGGTCGATGCTGTAAC
At4g38380	GABI_161D12	1	hom	TTCTGACATCTGGGTTTCAGG	ATCAATAATGTCTCTGCCCCC
At4g38380	SALK_019192	8	hom	GATGTGTTTCGAGTCAATAGCAG	CAAGAGTCATCTTCTTCCCCC
At4g38380	SALK_023501	9	hom	GATGTGTTTCGAGTCAATAGCAG	GTAACAAAAGGGAACATGGGG
At4g38490	SALK_047408	6	hom	TGTTAACATTGAATCGCCTCC	AGAAGAGCCCTTATGGCTGAG
At4g39210	SAIL_97_D03	9	hom	GACATTTATTTCGCCATCTCG	TTAAAGAACGAACGAGCCTCTC
At4g39210	WISCDSLOXHS054_08B	7	all wild type	GACGACGTAAGCAGCAATACC	AAATGCAAAAGCTGAGTCTGG
At4g39470	SALK_047955	8	hom	CCGGTGGTGTTTGATACAGAC	CCCTAGAAAGACAAACGACCC
At4g39745	SAIL_569_F04	8	hom	AGCTTGATTCTTGCAGGACAG	GGATCCAATAGACCTGATCCC
At4g39745	SM_3_34003	4	hom	CTCCCAAGTTTCTTCACCTCC	GTGAAAGAGAACCCCGTAAGC
At4g39760	FLAG_086G11	6	hom	GATGCTCTTTCTTCATCCGTG	TGCTCGATTTAAGGCGTAGAC
At4g39970	SM_3_35244	1	hom	GTTTTGGAAATGCTTGATTGC	ATCCCAAAACTACGATTTGGC
At5g01110	SAIL_97_E03	6	all wild type	TAAGAACAAACGCGTACGGAG	TTTCGAGTTTGGGATGAAATG
At5g01110	SALK_040063	1	hom	ACATGTAATTGGGCCATCATG	CGGATAAACCCCTTTCTCTTG
At5g01330	SAIL_151_G05	10	hom	CCCTAATCGCCTAAAAGTTGG	TAAGTGACGTCCAAGAGTCGC
At5g01330	SALK_087974	2	hom	CAGCTCTGAGAGAGAGCAAGC	CCACTCTTTAACCAGCAATTTC
At5g01500	SAIL_209_A12	5	no hom	GAAATTCTCAGGCGAGATTCC	CAACTGGACTGCGCTATAAGG
At5g01500	SAIL_209_A12	5	no hom	GAAATTCTCAGGCGAGATTCC	CAACTGGACTGCGCTATAAGG
At5g01500	SALK_010971	8	hom	ATTGCAGCCGAAACCAATAC	AAAATTGGTAAAAACGCCACC
At5g01500	SALK_010971	8	hom	ATTGCAGCCGAAACCAATAC	AAAATTGGTAAAAACGCCACC
At5g01500	SALK_119779	5	hom	CAACTGGACTGCGCTATAAGG	CCGAAGGAAGAGGATGAATTC
At5g01500	SALK_119779	5	hom	CAACTGGACTGCGCTATAAGG	CCGAAGGAAGAGGATGAATTC
At5g01590	SAIL_810_G07	2	no hom	ATCACTTCCCATGGCCTTAAC	TTACCGGGTTGCTTCATATTG
At5g01790	GT_5_109037	2	all wild type	TCATGGATGAATCGTTAATTGC	TATTTTCCAAATTTTGCAGCG
At5g01960	SALK_023968	1	hom	GTTTACGATAATTCCGACCCC	CTGATACCAATGCTCTGAGGG
At5g01960	SALK_104947	9	hom	AATGACCTTGATGGGTGTTTG	GGGCCTGGATGATGTTAGAAG
At5g02370	SAIL_669_A10	2	hom	TCGATGTTATTCACAATGAATGC	CAGAGGAGGAAAGTTGCACAC
At5g02370	SALK_106055	2	all wild type	TGGACAGATGTTGGGATCTTC	CTTAGCACTTTCTGCAATGGC
At5g02750	SALK_070204	4	all wild type	AACGCGATCTTTTGTTTGTTG	TTCTCATCCACCGTAAACACC
At5g03320	SAIL_129_D02	1	hom	ATGAAAACTCCGTATCCCCAC	ATATCAGTGGAGGAACCTCGG
At5g03940	SALK_079668	9	no hom	TCTGTATCTTCCATGGCCAAC	GGTTTTTGTTTTTGTTTTTGTTTTTG
At5g03940	WISCDSLOX289_292B14	5	hom	TTCGTCCATCATGCCTTTATC	AAGATGAGCACGGGTTTAAGC
At5g04360	SALK_063951	9	hom	CCAGTAACATGATCGATCAACC	TGAAAATTGGCCAAGACTACG
At5g04360	SALK_112124	7	hom	TTACCAAAAACGCACTGAACC	GTCGATGGAGTGCAACTTCTC
At5g04680	WiscDsLox342G03	1	hom	TATTAGGGTTTGTCGTCGACG	GCTACGACAGTAAGAGCCGTG
At5g04740	SAIL_594_C06	2	hom	CTATCTCTGCGGATTCCACG	GCACAATTTTGTCTCAAACTGC
At5g04740	SALK_056979	2	no hom	TGCATGTATGTTCGCTCTCAG	TCGGATTTGTTCCAACAAGTC
At5g04780	SALK_144317	4	all wild type	AAATGCAACAAGATGGAATGC	CATCAGCAAAGCCTTGAAAAG
At5g04810	SALK_006841	1	all wild type	GTGATGTTGGTGTGATACCCC	CAATCGCTCTTCTGTGTCTCC
At5g04810	SALK_149558	4	no hom	ACAATGGTCGCTGATGAGAAG	CTAATGCGCTCTGCATTCTTC
At5g04920	SALK_086881	7	all wild type	TTGTGATGCGTGATCTTGAAG	GGTACAAGCTTGCCACAAATC
At5g04920	SALK_130246	1	no hom	TTTGTCTTGATCACAAAACCC	TTGACCTCAGGCATTTCAATC
At5g04920	SALK_131534	7	no hom	TCACGAATAGCAACACCACAG	ATTTGCATAACCTGCAGTTGG
At5g05360	SAIL_1219_C07	2	hom	AGAAATGTGGCAGCAATTTTG	TGAATCGCTTGCATTATACCC
At5g05360	SAIL_1219_C07	2	hom	AGAAATGTGGCAGCAATTTTG	TGAATCGCTTGCATTATACCC
At5g05360	SAIL_749_A05	1	no hom	AACTTTGGTCAAGCGAACATG	TCAGACCAATCACAACAAAACC
At5g05360	SAIL_749_A05	1	no hom	AACTTTGGTCAAGCGAACATG	TCAGACCAATCACAACAAAACC
At5g05460	SAIL_1157_C05	2	hom	GGGAGCTTCTGATAATTTCCG	GGACGAAGGAAAAGCTACCTG
At5g06380	SAIL_270_D12	6	hom	CGTACGTTACCATAAGTTTTGATCC	CTCCGTCGAAGTCTATCAACG
At5g06380	SALK_050643	8	hom	TCATCGCCTAATTGTTTTTGG	TGAATAAACAAGAACAATTGTACGTG
At5g06670	SALK_045247	2	hom	CTAAGACCTTGTTCTGTGCGG	ATTTGATTTTGCTTTCCCCTG
At5g06790	SM_3_20638	4	hom	AAACACGTCAGATCAAGTGGG	TTGGTCCCGTTGTATACAACC
At5g06790	SM_3_20638	4	no hom	AAACACGTCAGATCAAGTGGG	TTGGTCCCGTTGTATACAACC
At5g06790	SM_3_32999	8	hom	TATGGGGATCCTAGGGATTTG	GCTAAGTAGAGCTCTTCCGGG
At5g06790	SM_3_32999	8	hom	TATGGGGATCCTAGGGATTTG	GCTAAGTAGAGCTCTTCCGGG
At5g07080	SM_3_18763	1	hom	CATTAAACGGTACAACGCAGC	CACACAAGGAATGAGAGAGGG
At5g07080	SM_3_18763	1	no hom	CATTAAACGGTACAACGCAGC	CACACAAGGAATGAGAGAGGG
At5g07770	SALK_022684	5	no hom	ATACAGCCACACCTTAGTGCC	AACTTGCTCTTTTCTGGTGGAG
At5g07770	SALK_092364	7	hom	AATGATGAGCCACTTACTGCG	ATCAATCTCGCATTGTTTTGG
At5g07770	SALK_124357	2	all wild type	AATGATGAGCCACTTACTGCG	TCATCAATTTTGCTATCGCAG
At5g08415	SALK_024724	1	no hom	TTCGAGAAATGCACAAAAAGG	AGAGTGAGCCTTACCCAGGAG
At5g08415	SALK_030869	8	hom	GTCGATGTTTGGGTCATCATC	CTTCTGTCTCAACCAAGCAGG
At5g09820	SALK_064597	1	no hom	CCGATTACTGCTTTTGATGAAG	AATGAGTTTCCAGCAACCTCC
At5g09950	SALK_004274	1	hom	ATTACGGAAAGTCCGAGGAAG	ATCCCCAGCCTGTGAATAAAC
At5g09950	SALK_126373	1	all wild type	AGACACCTGATCATGCTCTGG	TTTCGGTTTATTCACAGGCTG
At5g10100	SAIL_1245_A06	5	hom	TTCAATCATTGGACGGATTTC	CCCATTGTTGATGATCCAGAC
At5g10100	SAIL_411_F12	5	hom	TTCAATCATTGGACGGATTTC	AAGCTTTCATGTCAAGCAAGG
At5g10400	SAIL_305_C12	2	hom	GCCTGAAGTTACAAATTTCGAG	ACATCACTCACTTTCCCATCG
At5g10400	SALK_047788	9	all wild type	GGAAGCTTACGGATCAAAAGC	CATGACGAGTTCATATTCAACCTC
At5g10460	WiscDsLox489-492D1	4	hom	ATGTGGAGGCAACAACAACTC	GCTGACTTTGTTTTAGCGCAC
At5g11010	SAIL_843_G11	9	hom	TAATAATGAATTCATCGGCGG	CTCGATATGCCCCGATTAATC
At5g11010	SALK_142100	9	no hom	ACTTGCTGCATTTGACCATTC	AAGTGGAACTCAAACCACGTG
At5g11550	SAIL_738_G07	4	hom	AGAGACGCTTCCCTTCACTTC	TCAGGTCCCATTCTGACTCAG
At5g11550	SALK_116277	8	no hom	AAGGCTTGCTCCTTCAAAGAC	GGAAGGTTTCTTGGAGAGTGG
At5g11650	SALK_000667	2	hom	GAAGTTCCGGGTCAAGTAAGC	GCAATGGACTGGATTGGTATG
At5g11650	SALK_009571	2	hom	GACCTCTGACGTCTCATTTGATC	GAAGTTGCTGATCTCTGGTGG
At5g11670	SALK_020607	4	hom	GAGAGAGAGTTCACAAACAGCATC	TGCTGAACAGGCTTACACATG
At5g11670	SALK_073818	1	hom	TAACTGGTCTTCTTCCCCCTG	ATGGTGATTGGAAGACACTGC
At5g11840	SALK_069901	5	hom	TGGTTACAAAACCGAAATTGG	TTCGTGATGGATAGCTTACCG
At5g12040	FLAG_563E08	1	hom	GAGGAAGAACTCGAACCAGAAC	TCAGCAATTTCATCGTCACTC
At5g12040	SAIL_338_G07	1	all wild type	TAACGTCAGCTGGTGTAGCAG	TGACACAATCCGATGTTGAAC
At5g12280	SALK_114538	2	hom	TCAGGACCCACAAAAGCATAC	CGCGTTATTATAGCTGCCTTG
At5g12430	SALK_034886	1	hom	GGATCCTGCCCAAGTTTAATC	CTGATGGGAATCATTCTGGAG
At5g12430	SALK_102022	2	all wild type	GAGCCTTATATGCAGCTGCAC	CTGATGCTGAAAAAGCTTTGG
At5g13030	SAIL_776_G08	5	hom	CAACAAGAATCGATTTGGCTG	TGTCTAAGACCGTGAAAACCC
At5g13030	SALK_096721	8	hom	CCGGATGCTCAAGTTAAATAGC	CAAATCGTGATGAATTTTCCG
At5g13420	SAIL_354_C04	1	hom	TTCCTTTTGGGATATGGGAAG	TCGTTCTCTTTCCAGCAGTTC
At5g13420	SALK_094724	1	no hom	CATGGAGCAGTAGCAGGAATC	ACCAACGATCAATACCTTCCC
At5g14100	SAIL_350_D08	1	hom	CATGCTAAGAGATTCGACAACAG	CAGTACCTCAAGAAACAGCCG
At5g14100	SALK_116866	5	no hom	CTGGAAACTGGAAAACAATGC	AAAATTTCCGGGGATTCTTTC
At5g14660	GABI_369C09	7	all wild type	CTGCTCTACTGTGAACCGGAC	TCCATCAGACCGAAATGAAAG
At5g14660	SAIL_825_D08	2	hom	GCAGAAGTAAAGCGCGTCTC	CCTCTAGCTCTTCACGAATGC
At5g15690	SALK_047275	8	hom	TTCATGGTCAAGAGTTCACCC	ATCAGCTCAACGGAAACGTAC
At5g15870	SALK_099129	4	hom	ACAAACCAAAACGCAAACAAC	GCTTAATGGAAGTTTCGGACC
At5g15870	SALK_099129	4	no hom	ACAAACCAAAACGCAAACAAC	GCTTAATGGAAGTTTCGGACC
At5g16010	SAIL_136_H02	1	all wild type	CGTCCATGAAATATAAAAACGG	CCCAAGGTGAGATTTTGACTG
At5g16010	SALK_074515	9	hom	TGGAGGGAAATGTTGTGTCTC	CAATATTGATGGAGGTGGTGG
At5g16010	SALK_105485	9	hom	CACCGAGAGAGTGAGTGAAGG	TTGCCAAAACTTAAACGGAAC
At5g16230	SALK_067280	7	hom	TTTGTTTTTCTGTTTTTGGGTTC	ACGTTGGAAGTGCTTCTTCTG
At5g16230	SALK_137538	4	hom	CTAGCTCCATGCTTTGCAAAC	TAGGCTAGCCACAACATACGG
At5g16660	GT_5_112216	5	all wild type	AGGCAGTGGAATGTGCATAAG	AGATCAATTGGAGCTGTGTCG
At5g16660	SAIL_1291_F03	8	hom	AACAACAGAAGCAACAATGGG	TAGAGGAACGATGCAACGATC
At5g16710	SAIL_202_F06	7	all wild type	GTATCCTGAGCCTCCTCTTGC	CAATGGTCGTCTAATTGCTCTG
At5g16710	SAIL_363_G10	5	no hom	GTCCACACGCAAATTCTTAGC	TAGGTTTCAACCAAGCACCAC
At5g16710	SALK_066273	1	all wild type	TCTCTTCCATCCATCAACAGG	TTCAAAACCAGTACTCGCCAC
At5g16810	WiscDsLox364A05	7	hom	CAAGCGAAGCATCTTTGATTC	GAAAAGAGCTTTTGGGATTGC
At5g16820	GABI_030C06	4	hom	TTCACAAGCTTGGTGGTAAATC	ATGGCAACAGACAAATTCCAG
At5g16820	GABI_030C06	4	hom	TTCACAAGCTTGGTGGTAAATC	ATGGCAACAGACAAATTCCAG
At5g16820	SALK_047737	10	hom	AAGAGCACCTTCGAGAACTCC	CTACCTCGAACGAGTCAGCAC
At5g16820	SALK_047737	10	hom	AAGAGCACCTTCGAGAACTCC	CTACCTCGAACGAGTCAGCAC
At5g16890	SAIL_831_A04	8	hom	TGCACAGGGCTACCATTAGAG	TCATCCAAAAACGACGATCTC
At5g16890	SALK_003800	7	no hom	GTTGCTGTGCTTGTTTCTTCC	GTGGTGAAAAATTCACCCATG
At5g17280	SAIL_202_D07	4	hom	GCATCTCCTTGTTTCATGTCTG	TCGTTCCATCTTACAAATCCG
At5g17280	SALK_015537	6	all wild type	AGAAGAAGCAGATGGGTCGAG	ATCTCGATCGTTACATCACCG
At5g17350	SM_3_30847	1	hom	TGACCACCAAATACCAAAATTC	CACCTTGACGTCATCTCCTTC
At5g17630	SAIL_378_C01	1	hom	TCGAGACATTTTCCACAATGC	ATGAGTGAACGAAACAGCGAC
At5g17630	SALK_097695	9	all wild type	CTCTTTCTTCTCCGCTTCACC	TTTAATCCGTTTTACCCACCAC
At5g17790	SAIL_358_H03	1	no hom	CAAAAGAAATGTATGCATGCG	TTCAACGTCTCTCCTCGAAAG
At5g17790	SALK_000790	8	hom	CGAGGTTTGTTAAGTAAGTGAAAATTC	GAAAACCGGGAAAGAATTCAC
At5g17990	SALK_003037	6	hom	TCAAGATTCTCTGGTGGATGG	CCGGAAAAGATCGAAGAATTC
At5g17990	SALK_003674	6	hom	TGAAAATCTGTGATTCAGGGG	CCGGAAAAGATCGAAGAATTC
At5g17990	SALK_142670	1	no hom	TCTTCGTATGTCTCTCCTTTAGC	GGAATCAAGCTTTCAGGGATC
At5g18770	SALK_119205	1	hom	GTGGGTTCATGTCATGGAATC	CAGAATTTTGGAGAGGGGAAG
At5g19150	FLAG_356E09	1	hom	ATCGGAACCTGAAGCAAGATC	CGATTTTCAAAGCTGAAATGG
At5g19260	SM_3_40331	2	hom	GTCTCTGCACATTGCACAGTC	TTTAGCAATCCCCTGTTTTCC
At5g19940	GT_5_46738	1	all wild type	ATTAATCCGATCAAACCCGTC	TGATCCAAGGAAGAAGCAATG
At5g20140	FLAG_058F09	8	hom	CCAGTGAAGCTGAAACTGAGG	TTTAGGATAAACCACCGGTCC
At5g20140	FLAG_058F09	8	hom	CCAGTGAAGCTGAAACTGAGG	TTTAGGATAAACCACCGGTCC
At5g20140	SAIL_215_C02	5	hom	TACGGCCAATTTTGAGTCTTG	TGCCAGAAGAATTTATGGACAC
At5g20140	SAIL_215_C02	5	hom	TACGGCCAATTTTGAGTCTTG	TGCCAGAAGAATTTATGGACAC
At5g20200	SALK_024526	4	hom	GCTTGGCTACTGAGATCGATG	CTTTCCTGGGTTCCGTCTATC
At5g20440	SAIL_157_G03	2	hom	TGTGAGGACAGTTCCATCAAAG	ATATGAAAATCCCTTTCCCCC
At5g20935	SAIL_874_A12	4	no hom	ACAAATCCGGCTGGAGAATAC	GAACATCGATGCTCTAGTGGC
At5g20935	SALK_050034	7	all wild type	AGCTGAAAGTTGGAAACAGGC	GAACATCGATGCTCTAGTGGC
At5g20980	WiscDsLox356D04	8	hom	TATTTGATTCCAGCATGAGCC	TACCGACTGATACATGGGACC
At5g21920	WISCDSLOXHS090_02C	1	no hom	TCAGCATGTTAACCACAGCAG	AATCAGAGCCAAGGCAAGTTC
At5g21930	SALK_052655	7	hom	AGGAAACGATCAGAAACCCAC	TGCCATATTAATTGGCACCTC
At5g21940	SALK_042877	1	hom	GATGATGCTAACAGTTATGGGG	TCAAAGCGCTTCTGCTAGAAC
At5g21940	SALK_043001	1	all wild type	GATGATGCTAACAGTTATGGGG	TCAAAGCGCTTCTGCTAGAAC
At5g22340	SALK_010361	1	all wild type	TCGAGCAAACTACTGGAATCC	GCTGAAGAAGAAGCTCCATTG
At5g22500	SALK_068605	2	all wild type	TATTCACCAAAGCAATGGGAG	AGTGACTGCGTTTTATGGTGC
At5g22660	SAIL_1245_D08	4	hom	TGAGAAGGTTTTAAGGGTGAGC	TCGAATTGCAAACACAAATTG
At5g22660	SALK_073597	7	hom	TTCATCTTGTGATGCTGCATC	TCCACTTCCATAGTTTGGTCG
At5g22830	SALK_028422	8	hom	AAATCATGTCTTGTTTTCACACC	GAATCATCTCTTCCTCCTCCG
At5g22830	SALK_115233	5	all wild type	CAAAAGCTCTTCCTCCTCTCC	TCTGCGTTGAGTAGAACTCCG
At5g23310	SAIL_224_E05	7	no hom	TTGTACATTATCACCCGAGGC	ACCATACAGGGCTCACTGATG
At5g23310	SAIL_890_C05	7	all wild type	TCTTGATCTTTAGGGCCTTGG	AAAAGAACACAGAATGGTCGG
At5g23310	SALK_103228	5	no hom	GTTACGGGTAGCTCCAAGAGG	ACCAAGGCCCTAAAGATCAAG
At5g24830	SALK_102736	5	no hom	AGAACCAAGAGCTTACCTCGG	CCTTGCAAACAAAGATCCCTC
At5g25970	SALK_079324	1	all wild type	ATCGCACATTGTCATTCTTCC	GGCCACCTTTTTAAGCTCATC
At5g25990	SALK_032578	9	hom	CACTTTTGTTTTAACTTTCAGACATCTC	AGATGAACGAAAGTCACCGTG
At5g26230	SAIL_337_H03	1	all progeny wt	AAACAAACGAACGAAAGATGG	TCGATTTTCTAAGATTGAAATTTGG
At5g26260 or At5g26280	SALK_028458	9	hom	ATCACCCGAAAATATTCGGTG	ATGTTCAATTCGAAGCGTTTG
At5g26260 or At5g26280	SALK_028458	9	hom	ATCACCCGAAAATATTCGGTG	ATGTTCAATTCGAAGCGTTTG
At5g26260 or At5g26280	SALK_107244	1	unknown	AGTTTGTCTCTTCGATCCTTGCGT	TGGGCGTTGCTTCTCTCGTGT
At5g26260 or At5g26280	SALK_107244	1	hom - inferred	CAATTGTGTGAATCCCCACTC	TGCTTTCCTCTTCATCACTTCC
At5g27440	SAIL_1244_B04	4	hom	GCGAATTCAACAGAAAAGCAG	ACACCAAATAAACAAAGCCCC
At5g27440	SALK_092431	8	hom	TCCAAAAACCAATGAAGCAAC	TGGAAAATGTCTGAAGCCAAC
At5g28300	SALK_079948	2	all wild type	GCTTCTTCCAAGCTTCCTCTC	TTTCTTCATATGCATATGGACATG
At5g34870	SALK_016813	8	all wild type	CGCGTGCTCTAACTCATTCTC	CTAGTGAGAAGTCGTCGACCG
At5g34870	SALK_018061	1	hom	TCAATCTCCCAACATGATTCC	TGAACTAGTGCATGGCTAGGC
At5g35100	SALK_071190	2	hom	CTGGAGACAATCCATTGATCC	TTGAGCTCTCTCGTCTCCAAG
At5g35100	SALK_121913	1	all wild type	TCGGTTTGCTACTGGTTTGAC	TTCCGAATACAATGTTACCGC
At5g35220	SALK_061494	1	hom	ACCAAGGAACATGTCTGCAAC	TTGTCCTGTTTGGTGGTTACC
At5g35570	SALK_023121	4	hom	TTATCGGTAACAATTGAGCGG	AGGATATGCTGGCTTTCACAG
At5g35570	WISCDSLOXHS207_05A	7	all wild type	GAAACTCTCTTCCAGCTTCGG	AAGAAAGAGGTCCTTCCGTTG
At5g35790	GABI_864A05	4	hom	CAGTGCTCCGATTCTCAAATC	AACAACCTCCTCTCTCCTTCG
At5g35790	SAIL_1252_E02	8	hom	TCATAAGTTTTAGGCATTAAAATTTTTC	GAAGCGAAATTAGTGGCACAC
At5g35790	SAIL_321_B05	4	all wild type	GTTGCAATGATGGAAATGGTC	GCTGAGGACATAAGAAGTGAAAAG
At5g37550	SAIL_37_F11	2	no hom	TGTTGTATCCACCAATGGACC	TGTGGAAAAGAAGTCCTTTTAGC
At5g37550	SALK_039670	8	hom	TGGTACATCAATTTGTGAGGG	ATCTCCTCCTCCTCCTCTTCC
At5g37570	SAIL_792_D09	1	hom	ATTTCTGTAACGTCACGACCG	CAAAGCTGTCCAAGAAACAGC
At5g38310	SALK_032048	2	hom	CGTTTTCGTTTGATCTAGCAG	TGACGATCCGAATTAAGATTCTC
At5g38310	SALK_134064	6	all wild type	TATGTAGCAAAAATCCACGCC	TCGGAAGAAAGAGTCCCTCTC
At5g38360	SALK_039952	7	hom	AGAATCCACCATTGGTGTTTG	AAGTTGATCATCCATGGCTTG
At5g38360	SALK_152052	7	no hom	CTTCAGTCCTTCATCGTCCTG	TGTAGTAGACGCACGCAAGT
At5g39420	SALK_083552	7	no hom	CCAATAAGAAAGGTTCCTCCTTC	TGTTTCCTCTTTTGTCTAACAACG
At5g39420	WiscDsLoxHs181_09A	6	hom	TGCAAATAGGCTCAAAAACAAG	TTGGTTTGAACCTGAAACCAG
At5g39790	SALK_025022	1	hom	TGGTTCTGGGGTTTATCAGTG	TTCCAATTTGATACAATGCCG
At5g39790	SALK_129717	5	hom	TATAACACAAGCACCTGACGC	TGGTTCTGGGGTTTATCAGTG
At5g40050	FLAG_545F02	1	hom	GGTGAAGGATTTGAACATTGG	AGATTCAATCAGCCCTCTTCC
At5g40050	SALK_072190	1	hom	GGTACTAAGGGTCCGATTGATG	CCCAAGGAGACCTACCAAGAC
At5g40100	SAIL_743_E07	2	hom	TGGTTGAACAAATGGGAAGAG	CCTTGAGTTTGCTGCAGTTTC
At5g40400	SALK_027802	4	hom	GCAACGATTCAAATTTTCGTG	ACAGCCTTAACAAGCGAATTG
At5g40400	SALK_137944	1	hom	TATTTGATTCCAGCATGAGCC	TACCGACTGATACATGGGACC
At5g40450	SALK_067950	4	hom	CTTTTCTACGGAAACCGTTCC	GGTCTTCATGCTCAGCTTCAC
At5g40450	SALK_074387	2	all wild type	TCTCCGTTTTCTGTCTTCGAG	GAAGACAGATGCAGAACCGAG
At5g40850	SALK_055887	5	all wild type	CTGTAGAGGAGTGGTTCCACG	TTTTGCTTTACGACAGGCTTG
At5g40850	SALK_055887	5	all wild type	CTGTAGAGGAGTGGTTCCACG	TTTTGCTTTACGACAGGCTTG
At5g40850	SALK_058460	10	hom	GCAACAAGTAGGACCAAACCC	GAATGAAGATGCAAGGTTTGG
At5g40850	SALK_089175	10	hom	AAAACATGACCAGTACCGTGC	AAGCCGAAGATTTGTGATTCC
At5g41560	SALK_004938	5	hom	CACCTTTTCTTCAGCTCGTTG	AAGTGAACCTTGTTGATATAGGCAC
At5g41560	WISCDSLOXHS131_01B	5	hom	TTGAACCGATTAACTCAAATACG	CACCTTTTCTTCAGCTCGTTG
At5g42130	SALK_007617	8	hom	CGAATCTCTCGCCTTATTTGC	TTGATCCATTTCAGGAATTCG
At5g42130	SALK_056579	8	hom	TTGGTTTGAAGCTTGGTTTTG	CGGTCAGCTTCTGTTTCTCTG
At5g42390	SALK_087683	1	no hom	TCTCTCCGCAACAATACCATC	ACCGGTTAAAACTTCTGGGTG
At5g42390	SALK_136729	7	all wild type	GAATCTGTGAAAGATGCGGTC	TAAGCAGTGCTTCATTCTGGC
At5g42390	SALK_141917	9	no hom	GGAATTAAAGACGGAGCTTCG	TCGAGATACAACGAGACCTATACG
At5g42480	SAIL_693_G04	2	hom	AACGCTACTCTCTGAGACCCC	TAAATGGTTTAAGCGGTGTGC
At5g42480	SALK_131837	8	hom	GCTGAGCGACTGTGGTTAGTC	AATAGATGGTGGCGGAGAGAC
At5g43390	SALK_065595	1	hom	AACCTCTCGCTATCGTGTTCC	GGGTCTGACGGAAAACTTCTC
At5g43400	SALK_062934	1	hom	CAACTGTCAATGTGATGCAGC	AATCCGATCTTCCATTTCACC
At5g43400	WiscDsLox391C01	1	all wild type	TTTAAGGACACAATCTTGCGG	TTCCTTTGAACCCTCTTCCTC
At5g43530	SALK_126949	5	hom	TTTTTGCTATGGCCAACAATG	CTGTTGCAAAATGGAAAGTCC
At5g43530	SALK_150141	11	all wild type	TCATCGGATAGACGAAAATCG	AGCGATCATGAGAATTCATCG
At5g43770	SAIL_412_G11	2	hom	ATCACTCCCATTACATCGTCG	TGTGTGTTCTTTGCGTCTCTG
At5g44230	SALK_082500	8	all wild type	TCCACAAGCTTTCAAAAGAGC	ATGGGTTGCAGATCTTGTTTG
At5g44230	WISCDSLOXHS119_01F	1	hom	CAAACTTTCAAACAGTTCCGC	TTTAACTGGCACAACCCAAAG
At5g44316	SALK_063736	4	hom	GCTGAAGGAGCGGAGATTAAG	TTCCAAAATGTTGGTTCATGC
At5g44600	SALK_110101	11	all wild type	TAACCGGAGGCTTACCTGATC	AAAAAGAACTCGACACTCGTAGTTC
At5g44600	SALK_110101	11	all wild type	TAACCGGAGGCTTACCTGATC	AAAAAGAACTCGACACTCGTAGTTC
At5g44600	WISCDSLOX339E01	7	hom	TTTAAACATTTGAGATATGAAAGATGG	ATTAAGATTTTGCCGCGTTTC
At5g44600	WISCDSLOX339E01	7	hom	TTTAAACATTTGAGATATGAAAGATGG	ATTAAGATTTTGCCGCGTTTC
At5g44600	WISCDSLOX467G2	5	hom	CCCATCAGCAAACAAATCAAC	AAAATTGCTTCCTTTCATCCC
At5g44600	WISCDSLOX467G2	5	hom	TTCTCTAGCTCAGACAACCCG	AAATGGCAGCTTTGTGTTCTC
At5g44710	SAIL_285_E03	9	no hom	CGTCAAGTGTGTCATCAGACG	CCAAAACTAGGTTCCGTTTCC
At5g45520	SAIL_173_F02	2	all wild type	CACATTGCTCTTCCCTTTCTG	TCGAAGATGAGAGGAAACTGC
At5g45520	WiscDsLox453-456B16	4	all wild type	AAAAGAGGCTGGAGCAAGATC	AGGTTATCGAGGGAGATGAGG
At5g46130	SALK_017926	2	no hom	GGAACAAAGAAAACTGAGGCC	ATACGTGGGCTCGTCTTTCTC
At5g46390	SAIL_862_G03	4	no hom	ATCGTCTTTGTTACAAGGCCC	CGCCAACAAGAACTGCTTTAC
At5g46470	SALK_029541	1	hom	TGATCCCGAACTTAAACATGG	CAAACCATTGAGTTTGATCCG
At5g46470	SALK_053759	10	all wild type	ACTTTCCGAAGATGTCCCATC	TGCTTTCCGAATTACTCTTGG
At5g46580	SAIL_607_A04	8	hom	TGAACGTTCCTATATGAGTGGATG	TCTTGTTGGATTGACCCAGAC
At5g46580	WISCDSLOXHS214_12F	6	no hom	GCGATGGAGTTGTTTGAAGAG	CTGGCGCTGCTAAGCTATTAG
At5g47360	SALK_014546	1	hom	AATTTTGGATGATTGGCCTTC	GCATTGCAATACCCATTGATC
At5g48790	SALK_058537	2	all wild type	CAGTTCGTCTTCTGGCTTCAC	TGAAGAACGTGTGAGATTACGTC
At5g48790	SALK_058542	5	hom	GAGGTTTTCAGGGAACTACCG	CTTTTCCTCGTGATTACGTCG
At5g48830	SAIL_127_B06	2	hom	TCTGTATGGGATGTGGTGAAAG	TGCTCGACTAGAAAGGCTACAG
At5g49590	SALK_090877	6	hom	TTATGCAATCATGCTCGTCAG	GTGGATTTGGGTGTTGCTAAG
At5g50640	SAIL_255_G05	4	no hom	TTTGACAAGGCTGGAAGTACG	AATTGGTTTGCAAAAGCATTC
At5g50640	SALK_069636	1	no hom	TTTCGTGGTTAACAGATTGGC	CCAGTTTGCATTTAGAATCCTG
At5g50640	SALK_098015	5	no hom	CGTATATCCAACAAAAACGCC	CTTCAGAAAACGAAGGTGGTG
At5g51670	SAIL_837_H07	1	hom	TTGCTCCCCATGTGTTTACTC	CACGCTCACGTATCTGTTTCC
At5g51670	SALK_029954	8	hom	ATTGTGCCTCTTCATTGAACG	GGAATAAGCGGTGGAAAGAAC
At5g52030	SALK_020380	5	hom	AACGCGTAGATGACACCATTC	GGAGGAGAGGTTGACCAAAAC
At5g52970	SALK_122650	5	hom	TTTTTCCCTCCTCTCCTCAAG	AGATGGATGGTACAAGCATGC
At5g53750	SALK_003634	1	hom	TCTTTGGAAAACAAAAGAAATCTC	CGGAACAATCAGATTCTGTGC
At5g54170	SALK_102986	1	hom	ACCGCCTTCAAAGTTTTCATC	TCATGGTTCCAGTACTGGGAC
At5g54730	WISCDSLOXHS111_09B	5	hom	CAACACTGGGTGATGATGTTG	TTGGATATATCTCAGGCGTCG
At5g55520	SALK_042967	4	no hom	GCAAGAAATTGCAGAAATTGC	TCCAAATGAGGAAGAGCATTG
At5g55520	SALK_042967	4	no hom	GCAAGAAATTGCAGAAATTGC	TCCAAATGAGGAAGAGCATTG
At5g55520	WISCDSLOX461-464C3	4	hom	GTGGACGAGAAGCATCTCAAG	GCTTCAACAGTATCTCGCAGC
At5g55520	WISCDSLOX461-464C3	4	hom	GTGGACGAGAAGCATCTCAAG	GCTTCAACAGTATCTCGCAGC
At5g55710	FLAG_437A05	1	hom	GAAAGCGATCCAATACAGAAGG	GCAAGAGACATTGAAGTGCAC
At5g55710	SALK_013444	6	all wild type	ATGAATTCTGCAACAGATGGG	TCTTCGATGGGATTCAATACG
At5g56240	SALK_097899	2	hom	TCGGAGTAATACATTGCTCGC	TTTTTGAGTTTTCATGGCTGG
At5g56240	SALK_131300	2	no hom	TCTACGCTTCTGCGAAACAAG	CTTCTTGAAATGAAGCAACGC
At5g57460	SALK_071882	1	no hom	GCGTTTACAGAAGCTTGATGC	TTCAAACCATCGCATTAGGTC
At5g57610	SALK_143846	2	hom	GCAGCAGTATCCTGATTCACC	GCCACCAAGTGGTTTATCATG
At5g57610	WISCDSLOX485-488I14	4	hom	ATCTTGCAAATGGGGATTAGG	CTTTCTATTCTCCTCGGCACC
At5g58020	SALK_040515	2	no hom	TACCATTGCCATTGACATTCC	ACTGTCAAAAAGTCGTCGCTC
At5g58020	SALK_081755	4	all wild type	TGAACTGCTTGTGCAAATCTG	CTCCAAATGGTTGAATTGTGC
At5g58770	SALK_022111	1	hom	ATAAGTAATGGGCTATGGCCC	TCGATATCCGAACATTGTTCC
At5g59250	SAIL_8_G03	5	all wild type	CAAGCTTTTGGTTCTCACGAG	AGGTAGCCCCAATGTCATACC
At5g59250	SALK_021796	5	hom	ATAAGCGACCAAAATTAGCGG	CCACAAGTCCTAGCTGAACAGG
At5g59900	SALK_042927	1	hom	TGCCCGTTAATCAAAGAATTG	CCAAGTGACGTTTTTAATGTGC
At5g60590	SALK_152667	4	no hom	CTTGTTTCGCGCTGAATTAAC	GGTTTGGAGTTTGGAGAGAGC
At5g60720	SALK_055563	2	all wild type	GGATGTTACGAGAGATGCTGG	TGATGCATCAAGTGCTGCTAC
At5g60720	SALK_066301	2	all wild type	TGCCTCCGACATTCATTGTAG	TTCGCCTCTACGTGAACCTAG
At5g60750	SALK_028403	10	hom	TGAGATCAGGATGGATCAAGG	GAAAGAAGCGTACATGCTTGG
At5g60750	SALK_035439	4	all wild type	GACGAATCAAAGTATAACCGGC	TTCAGGTAATGCTTCTGTGGG
At5g60750	SALK_035460	4	no hom	TCGTTTCGTATCATTTCCTCC	TTCAGGTAATGCTTCTGTGGG
At5g60960	SAIL_224_H01	4	all wild type	TGCTGAGAAACTCGATGAAGC	TCTTGAGCCAAGCATGAACTC
At5g60960	SAIL_868_D10	4	no hom	GTCTCAAACCATTTCGCAGAG	AAGTCTTGATCCCAGGTTTGC
At5g60960	SALK_148180	8	hom	AAATAGACGAAAATGGTGGCC	AACGAAACTGTTTCATCGGTG
At5g61210	SALK_075519	1	no hom	CTCTGGGTGCTGAGTTCAGTC	CCAAGCATAACTCAGTCGACC
At5g61210	SALK_126761	1	no hom	TCAATGACCAAGAAGCAAACC	TCATTCGATGCTACGTTTTTG
At5g61440	SALK_049567	4	no hom	AGGCAAAGACATCATCGATTG	TTGAAATCTTGCTCTTGAAACTG
At5g61440	SALK_075409	4	hom	AGGCAAAGACATCATCGATTG	AAGAGCCAAAGATTGATTCAATC
At5g61520	GABI_321B08	5	hom	TCTGGATGATACTATTCGGCG	GAAGCAAGAAAAGAAGCCATG
At5g61520	SAIL_793_A04	9	hom	GATGTCGTAGCCGAAGATGAC	AAATATTCTGTTGGTGCCACG
At5g61520	SALK_146610	9	hom	AAGTTGGCTATTGAAAAGGCAG	TCTGCCAACTTAATTCCACATG
At5g61560	WISCDSLOXHS043_12B	4	hom	AAACGATAGGCCAACTTTTACG	ACAATGTGAGCAAAATCGGAG
At5g61560	WISCDSLOXHS043_12B	4	hom	AAACGATAGGCCAACTTTTACG	ACAATGTGAGCAAAATCGGAG
At5g62000	SALK_108995	4	hom	CAACAAAACTCCCTGCAAGAG	TTACACAGATTTGCTCTCCGG
At5g62370	SAIL_890_F09	2	all wild type	AAAGAGGATGTGCTGCTGAAG	TCTCATCAGGTTGAATCCCAG
At5g62370	SALK_024179	8	hom	GTGCACAACTGCACAAGAGTC	TCCTTATCAATGCACCGTAGC
At5g62720	FLAG_270H02	4	hom	CAAGTTGAAACCGTAGATGGG	TCAAAGGACCATTTCTCATGG
At5g62840	SALK_066642	8	hom	ACTGGAACGATGACGATGAAG	GGCTAAATAACTCCGGAAACG
At5g62840	WiscDsLox381G5	4	hom	CGTTTCCGGAGTTATTTAGCC	GAAAGCAATTAGAAATATACGGCC
At5g63040	SAIL_626_H08	2	hom	TTCAACCTCGGAGTTCCTTTC	GAAGCAAGACGAACCTGTGAG
At5g63040	SALK_068837	5	all wild type	GAGAGTGTGTTCAAGCGAAGC	CGAAACTGAAGTTTGGAGACG
At5g63060	SALK_047586	6	hom	CCTAGCTGTTTACGCGATCTG	TATTTGATCTCCGTGGATTCG
At5g63060	SALK_116713	1	no hom	TGCAATCCTCATTTAGAATGC	CTGCACCACATGTTCACAAAC
At5g63260	SALK_122271	8	hom	CTTGAAGTTTCCTGCGAACAG	TCAGACAAAAAGTCGCAAATTG
At5g63390	SALK_064571	1	all wild type	TTTTAGTCCTTGCGCTTTTCC	CTCTTCCTCCGTCATATTCCC
At5g63390	SALK_085794	2	hom	TAGCTTTTGCCATGTTTCCAC	GATGTTTCTCCGGTTTGGATC
At5g64150	WISCDSLOXHS085_09H	2	no hom	TTTCGGTTCGTGTCTACCAAC	AACCGATTTGGTCTGTTTGTG
At5g64290	SALK_088611	4	no hom	GGGTTTCTTGGTTTAAGGCTG	TCAGGCAGATCAACATAACCC
At5g64350	SALK_064494	5	all wild type	AGCTACTCCGAGATTCGAAGC	ATGGCAAAGAGGAACATGATG
At5g64430	SAIL_215_H08	1	hom	GATCGACGACAACGACTTTTG	GGAGCAGTTACGGATTTCTCC
At5g64430	SALK_079271	1	hom	CCCAAAGACTATTCGGATGTG	AAGCGTCTAAGTCTTCTCCCG
At5g65210	SALK_095842	3	hom	GTTGAAATGATAACGCCATGG	GAGAGTTACTGAACCCAGCCC
At5g65210	SALK_125345	9	hom	GCAGGTTAGAAGCAGACATGC	GGGGAAACAAAATTAACCAAAAC
At5g65480	GT_5_40258	1	hom	CGAAACGACGCTATTCTTACG	ATCTGATTCCCTGAACCATCC
At5g65490	SALK_046351	5	all wild type	TGTCCATGGAAGATCCTTCAG	TCAAGCACCGAATTGTTATCC
At5g65560	SAIL_586_F04	2	no hom	AGTGACCACATCTGGAAGCAC	AAGCCCTTCTCACGTCTCTTC
At5g65560	SALK_004303	3 and 10	hom	TCAGCATATGGGCTTGGATAG	TGCTTGTATCTCGGATTCTGTG
At5g65560	SALK_019685	10	no hom	AGACATTCCATCGAACACCTG	CTCGGATTCTGTGAGATCCAG
At5g65560	SALK_130432	1	all wild type	ATCATCCCCCGCTTACAATAC	CTGGATCTCACAGAATCCGAG
At5g65685	SALK_148945	2	hom	TATTGCAGTTTGCCAGTTGTG	CAATTGGAGGCAGAAAGTCAG
At5g66080	SALK_118712	4	hom	TATTGCAGTTTGCCAGTTGTG	CAATTGGAGGCAGAAAGTCAG
At5g66670	FLAG_171F10	9	all wild type	AATTGGACAAATCCCTAAGCG	TTTTACAAGCGGATGCGTAAG
a where gene affected by insertion could not be determined due to overlapping gene models or close homologues, putative loci are given
b See Figure 1. Two scores are given for splice variants
c hom, homozygous plant found; no hom, only heterozygous or a combination of heterozygous and wild type plants found; all wild type, only plants with wild type genotype for putative insertion were found
