# Supplementary material for: Analysis of Essential Arabidopsis Nuclear Genes Encoding Plastid-Targeted Proteins
Source: PLoS One. 2013 Sep 4;8(9):e73291. doi: 10.1371/journal.pone.0073291 (PMC3762728; doi:10.1371/journal.pone.0073291)
Supplement: Table S4 — Gene expression for viable homozygous mutants. (XLSX) [file pone.0073291.s008.xlsx]

## Sheet: Table S4
Annotated Locus	Allele	Allele score a	Parent seed identifier	Result summary	FP designation	FP	RP designation	RP
At5g20140	FLAG_058F09	8	B10257, H10	expressed	At5g20140FP	GGCGGCATGTAACCACCCGT	At5g20140RP	TGGACCTGTCTGTTTAGCCCAGTGA
At4g19100	SAIL_169_A07	6	B10235, C07	expressed	At4g19100FP	TTCCTTCAAGCTCTCTGCTCATCGT	At4g19100RP	AGGAGGTCCAAATCCTTTCGGGCT
At4g35250	SAIL_373_H09	8	B10235, H07	expressed	At4g35250FP	CGCCACCGTAGTCAATGCGGA	At4g35250RP	TGCACGAGGGCCAGCGAAAG
At1g03030	SAIL_544_C09	9	B10268, C09	expressed	At1g03030FP	AGAACACAGCACCGCTTCGCT	At1g03030RP	TCCCCTGAAACGAGACAATTCTGGA
At3g59870	SAIL_558_A06	8	B10207, F08	expressed	At3g59870FP	TGGTCGTAGTGGAGATGAGTTCGGC	At3g59870RP	AGGAAAGCACATGGGAATAGAGGGA
At1g56050	SAIL_622_C10	8	B10272, A02	expressed	At1g56050FP	AGCACCATGGCGAGAGCAGC	At1g56050RP	GCCTTTCCATTCTCAACGACGGC
At3g62770	SAIL_690_B08	8	B10207, G04	low expression in wild type and mutant	At3g62770FP	TCAAGAGGTAAGGAGGGGTGCGG	At3g62770RP	CACCGCCGTTCACCGGATCA
At1g22300	SAIL_779_F12	9	B10235, D04	expressed	At1g22300FP	GCTAAGCTCTCCGAGCAAACCGA	At1g22300RP	GCAGCAGCAACAGCAGCCTTA
At1g32760	SAIL_789_A08	9	B10268, E05	expressed	At1g32760FP	CAACGGTAAGGAGGCGGCGA	At1g32760RP	GTCGAACACCGCGCAACGAC
At5g16890	SAIL_831_A04	8	B10207, A06	expressed	At5g16890FP	CAGAAGCAGCAGGACGCCGA	At5g16890RP	GCCCAGGCTTATACCAATTGCCAGT
At1g54500	SAIL_897_G08	8	B10268, D08	expressed	At1g54500FP	ACAACCATGGCGAGTGCTACCT	At1g54500RP	AAAGAGGCGTCGCGGCATCG
At5g17790	SALK_000790	8	B10235, C01	expressed	At5g17790FP	CCGTGTCTCCGCCGCAGATT	At5g17790RP	TGCCACTGCACCTCGAGCA
At5g17990	SALK_003037	6	B10257, A03	expressed	At5g17990FP	AGTCGCAGCTCTTTCGCTTGCT	At5g17990RP	TCAGCGCCTCGTTTGCCTCA
At5g17990	SALK_003674	6	B10257, A09	expressed	At5g17990FP	AGTCGCAGCTCTTTCGCTTGCT	At5g17990RP	TCAGCGCCTCGTTTGCCTCA
At5g65560	SALK_004303	3	B10278, H06	expressed	At5g65560FP	GCCGGCAGTTTTGCTCCGTG	At5g65560RP	AGCGTCTCCCACTGAATCACAGC
At1g30475	SALK_008658	1 or 8	B10272, D12	expressed; 2 bands in mutant and wild type	At1g30475FP	CGCCAGCCTTGGAGCCAAAGTA	At1g30475RP	GGGAACCCGTTTCCACCGTCAT
At3g56940	SALK_009052	9	B10220, A03	expressed	At3g56940FP	TCCTCCAACCACCGCCACCT	At3g56940RP	TCAAGAACCCGGCATGTCTTGCT
At3g20330	SALK_018627	8	B10220, H07	expressed	At3g20330FP	CCTGGAGAGCATCCTACTCAGGCT	At3g20330RP	GCGGTGATTTCATCCAATCTCGGTA
At1g28140	SALK_020727	8	B10189, D05	expressed	At1g28140FP	GACCAAGCCGATGTCAAAGAGGTTA	At1g28140RP	TGGTCTAGCAAGGGCTGCGT
At2g43250	SALK_028202	9	B10207, B05	expressed	At2g43250FP	CGTCCTGGTGCGGTAGTTGC	At2g43250RP	CCCCAGCCACCCTTTTGGCA
At5g26260	SALK_028458	9	B10235, F01	expressed	At5g26260FP	TAAACAGGTCACACAGGGCAGAGGA	At5g26260RP	TGCACAAGGTACCCTTCGTTCGC
At3g23940	SALK_032798	9	B10108, E10	expressed	At3g23940FP	TCCTGCTCCGCCCAATCCGT	At3g23940RP	ATGGCCAGGCTTAATGGTTCCAC
At4g31780	SALK_033072	8	B10158, D05	expressed, but expression lower in mutant than wild type	At4g31780FP	CGGAGAGCTTTGCCTCCGTCG	At4g31780RP	AACCCTTGGGCGATTTCCCTGG
At1g68890	SALK_033918	9	B10158, F02	expressed	At1g68890FP	TCTGGGAGAGATCAGGCTGACG	At1g68890RP	ATCCTCACTGGCTTCAACAACCG
At3g05100	SALK_039213	9	B10207, C07	expressed	At3g05100FP	TGTCGGTGGAAGCGGTGGTG	At3g05100RP	CCCACGCGTAACGTGCCACA
At1g15510	SALK_055417	9	B10158, B06	expressed	At1g15510FP	TGTGAAGAGCGCGAGGTTGCT	At1g15510RP	AGCTTCACGCCATGACCCAGC
At3g25620	SALK_055686	9	B10189, D12	expressed	At3g25620FP	CACGTGGTGGTCGGACGGTG	At3g25620RP	CGTTGGCCATCGATTTGTTATTGCC
At1g07705	SALK_062057	9	B10257, E05	expressed	At1g07705FP	CATGCTGGATCTATTCAGGGCCTTC	At1g07705RP	GGGCGGCTTGTGAGCTGAGG
At3g61690	SALK_062369	9	B10220, C01	expressed; 2 bands in mutant and wild type	At3g61690FP	TCTCCGCCGTCACCCTCTGG	At3g61690RP	AGTGATCAACCTCCTCAAGGAAGCA
At1g50900	SALK_069801	8	B10239, C06	expressed	At1g50900FP	TCGACAGAGACGACGTCGAACA	At1g50900RP	TCAGCACCGGCTTTGAGAAGCTC
At3g21200	SALK_071358	9	B10282, A10	expressed	At3g21200FP	GCGACCGCTTCGACCCACAA	At3g21200RP	GCCACCCAGATTCCGTCCTCC
At3g23940	SALK_075098	8	B10273, C08	expressed	At3g23940FP	TCCTGCTCCGCCCAATCCGT	At3g23940RP	ATGGCCAGGCTTAATGGTTCCAC
At2g20690	SALK_075854	8	B10189, F02	expressed	At2g20690FP	TGCGTTGCAGCCAGTGAGCA	At2g20690RP	TCTTTTCCTTTGGAGAAGCCACCAC
At4g27595	SALK_087168	5	B10272, C09	expressed, but expression lower in mutant than wild type	At4g27595FP	ATGGCGTCCAGAACCAAAACTGG	At4g27595RP	TGCGTGATGCTGAGCTGCCA
At4g02482	SALK_092859	8	B10220, C11	expressed	At4g02482FP	TTCTTTGGCACCACACGGTCAGA	At4g02482RP	ACACCCGGTCCTCTTGCTGTCA
At2g33100	SALK_097300	8	B10189, G08	expressed	At2g33100FP	TCGTTTTGCTGAGTATTGGGTGCCA	At2g33100RP	GGTCCGCCCATCACCGGTTC
At1g12350	SALK_098757	8	B10189, B06	expressed	At1g12350 RTPCR-F	TCGTGTCAAGGAGGGATGAGGAGG	At1g12350 RTPCR-R	GCGACCTTCTGCAACTGCAGCT
At2g16440	SALK_099676	7	B10257, B06	expressed, primers 1 but not 2	At2g16440FP1	GCAACACCAACGACGGTCCTCC	At2g16440RP1	ACCGCCACCTCCGTGTCCAT
At2g16440	SALK_099676	7	B10257, B06	expressed, primers 1 but not 2	At2g16440FP2	ACGGATCACGCCACAGGGAC	At2g16440RP2	TGGACCGAGCCACATCATTTGC
At4g25910	SALK_103895	9	B10220, F08	expressed, but expression lower in mutant than wild type	At4g25910FP	ACCCTAATTTCCGCTCGTCGC	At4g25910RP	AGCTCACGTGACCAAATACTGTTCG
At1g55280	SALK_111559	6	B10257, B02	expressed	At1g55280FP	TGCAACAGCAATGGCGACGGA	At1g55280RP	TCCAACTCTCCATTGACCAGACTCA
At4g19865	SALK_115645	8	B10272, E05	expressed	At4g19865FP	CGTCGTCGTCATCTCCGTCGC	At4g19865RP	CTCGGTGCATCGCGCCAAGT
At3g10840	SALK_117047	8	B10257, B08	expressed	At3g10840FP	GCTTCCCAGATGCTGGAGCACA	At3g10840RP	CAACACGCTCCGGGGCTTCA
At1g22040	SALK_117466	9	B10189, B05	expressed	At1g22040FP	TGGAGGGGTTGATCGGGGACG	At1g22040RP	CGCAGGCCAACCTTCACCCA
At1g05385	SALK_120742	8	B10271, G06	expressed	At1g05385FP	ACAAGCTCAGGCGTCAGAGGA	At1g05385RP	GCTCCACGTATGATTCTTCTCCGGC
At1g32760	SALK_126587	9	B10272, F04	expressed	At1g32760FP	CAACGGTAAGGAGGCGGCGA	At1g32760RP	GTCGAACACCGCGCAACGAC
At1g71720	SALK_127604	8	B10257, G11	expressed	At1g71720FP	GCTTGGCACCGAGTGAGGCA	At1g71720RP	CGAAGGTACAGCTTCTCCCAGGC
At3g55330	SALK_139552	6	B10220, D03	expressed	At3g55330FP	CCATTTGGTTGGCAGGAAGTTGTG	At3g55330RP	TCGCTCCCGTCGTCAGTGTG
At1g55280	SALK_143302	8	B10257, B01	expressed	At1g55280FP	TGCAACAGCAATGGCGACGGA	At1g55280RP	TCCAACTCTCCATTGACCAGACTCA
At1g22040	SALK_147642	9	B10189, B04	expressed	At1g22040FP	TGGAGGGGTTGATCGGGGACG	At1g22040RP	CGCAGGCCAACCTTCACCCA
At5g60960	SALK_148180	8	B10272, G03	expressed	At5g60960FP	TCCGACGGCTTCTCCTCCGT	At5g60960RP	TAGAGCCGCGCGACCAGCTT
At5g06790	SM_3_32999	8	B10268, B05	expressed	At5g06790FP	TGTCTCTGCGCCAGTGCGTC	At5g06790RP	ACCGCTTCTATTCAGGGTTCCTTGG
At5g44600	WISCDSLOX339_E01	7	B10257, D04	expressed; multiple bands in wild type and mutant	At5g44600FP1	CGGCTTGGGTGGTGGAACAGC	At5g44600RP1	ACGGTGGAATTCAACATCCCGGC
At5g44600	WISCDSLOX339_E01	7	B10257, D04	expressed; multiple bands in wild type and mutant	At5g44600FP2	ACGGCTTGGGTGGTGGAACA	At5g44600RP2	TCGGGACCTCTTGCAGCTGAT
At1g66670	WiscDsLox477-480L12	9	B10268, G09	expressed, but expression lower in mutant than wild type	At1g66670FP	TGCTGGAGGCAAAGCAACGGA	At1g66670RP	TGGAGCGCTCAGATGGCAAGT
At4g09730	WISCDSLOXHS179_06D	9	B10235, E11	expressed	At4g09730FP	TTTACTCCGCCGCCGCAACA	At4g09730RP	CGCCACACGGTAAACCTGCTCA
At5g39420	WiscDsLoxHs181_09A	6	B10235, F05	low expression in wild type and mutant	At5g39420FP	TGTTCTGCTGCGGCTGAGGC	At5g39420RP	GCAATTGTTCAATCTCGGTTCTGCC
At4g17620	SALK_032903	5	B10271, E10	expressed 3' insert (primers 1) but not 5' (primers 2)	At4g17620FP1	GAGTGACTTAGATCGCCGCA	At4g17620RP1	TTCATCGGCAAATGCCAAGC
At4g17620	SALK_032903	5	B10271, E10	expressed 3' insert (primers 1) but not 5' (primers 2)	At4g17620FP2	CCGACAACGACTCACGATCT	At4g17620RP2	TGAAAAGCCTTTCTCCACCTT
At4g14605	SAIL_425_E03	2	B10277, A05	expressed, but expression lower in mutant than wild type	At4g14605FP	CCAGTACGAGAGCACAGCTT	At4g14605RP	TCACAACAAGCTCAGCGAGA
At3g12290	SALK_039538	5	B10296, C05	expressed, but expression lower in mutant than wild type	At3g12290FP	TGCACCCCAAAGGGATGTTT	At3g12290RP	TTACTCGCCAAAGACACGCT
At3g17930	FLAG_202E10	3	B10262, F08	expressed, but expression lower in mutant than wild type	At3g17930FP	GCGACAAACCACAGGATTCG	At3g17930RP	GCTCTCCAATCGTTTCTGCAT
At5g63060	SALK_047586	6	B10286, C06	expressed, but expression lower in mutant than wild type	At5g63060FP	GCGCACAAGCTAGTTTTGGAA	At5g63060RP	GCGTATTGCTTCACCAACGG
a See Figure 1
