# Supplementary material for: Analysis of Essential Arabidopsis Nuclear Genes Encoding Plastid-Targeted Proteins
Source: PLoS One. 2013 Sep 4;8(9):e73291. doi: 10.1371/journal.pone.0073291 (PMC3762728; doi:10.1371/journal.pone.0073291)
Supplement: Table S5 — Developing seed phenotypes for all mutants assayed. (XLSX) [file pone.0073291.s009.xlsx]

## Sheet: Table S5
Annotated Locus	Allele	Genotype	Progeny seed identifier, barcode	Silique stage	# Seeds in silique	# Unfertilized Ovules	# Abnormal Seeds	% Abnormal seeds	Abnormal seed color	Silique stage	# Seeds in silique	# Unfertilized Ovules	# Abnormal Seeds	% Abnormal seeds	Abnormal seed color
At1g01090	SAIL_228_H08	Heterozygous	93030683	Late	51	0	5	9.8	Brown	Intermediate	48	3	2	4.17	Brown
At1g01090	SAIL_228_H08	Heterozygous	93030702	Late	50	0	2	4	Brown	Intermediate	39	6	1	2.56	Yellow
At1g01090	WISCDSLOXHS111_07B	Heterozygous	93030685	Late	44	3	0	0	All Normal	Intermediate	44	1	13	29.55	Light Green
At1g01550	SALK_014042	Heterozygous	93030692	Late	52	1	4	7.69	Yellow	Intermediate	52	1	0	0	All Normal
At1g01550	SALK_014042	Heterozygous	93028814	Late	42	2	8	19.05	Brown;White	Intermediate	37	4	9	24.32	White
At1g02150	SAIL_401_G03	Heterozygous	93030641	Late	55	0	0	0	All Normal	Intermediate	63	0	10	15.9	Yellow;Red or Orange
At1g02150	SAIL_401_G03	Heterozygous	93029668	Late	55	0	1	1.82	Brown	Intermediate	58	0	1	1.72	Brown
At1g02475	SAIL_880_E12	Heterozygous	93030636	Late	55	0	13	23.64	Brown	Intermediate	42	11	1	2.38	Brown
At1g02475	SAIL_880_E12	Heterozygous	93030640	Late	44	5	10	22.73	Brown;Red or Orange	Intermediate	51	7	14	27.45	Brown
At1g02890	SALK_050740	Heterozygous	93029616	Late	64	0	0	0	All Normal	Intermediate	58	0	0	0	All Normal
At1g03475	SALK_025589	Heterozygous	93030253	Late	26	14	1	3.85	Brown	Intermediate	28	10	1	3.57	Light Green
At1g03475	SALK_025589	Heterozygous	93030673	Late	34	8	3	8.82	Brown	Intermediate	49	2	1	2.04	Light Green
At1g03910	SALK_094586	Heterozygous	93029645	Late	50	3	9	18	Brown;Red or Orange	Intermediate	51	8	0	0	All Normal
At1g03910	SALK_094586	Heterozygous	93029636	Late	40	6	1	2.5	Red or Orange	Intermediate	49	7	2	4.08	Red or Orange
At1g03910	WISCDSLOX363G08	Heterozygous	Not harvested	Late	47	11	8	17.02	Light Green	Intermediate	63	0	8	12.7	Light Green
At1g03910	WISCDSLOX363G08	Heterozygous	Not harvested	Late	57	0	0	0	All Normal	Intermediate	65	0	0	0	All Normal
At1g04940	SAIL_184_B05	Heterozygous	93030709	Late	27	6	3	11.11	White	Intermediate	43	2	8	18.6	White
At1g04940	SAIL_184_B05	Heterozygous	93030701	Late	44	0	12	27.27	Brown;White;Yellow	Intermediate	42	1	9	21.43	Brown;White
At1g04940	SALK_039676	Heterozygous	93030687	Late	39	1	7	17.95	White	Intermediate	47	0	11	23.4	White
At1g04940	SALK_039676	Heterozygous	93030711	Late	47	1	13	27.66	White;Yellow	Intermediate	53	0	16	30.19	White
At1g04940	SALK_039676	Heterozygous	93030700	Late	50	0	11	22	Brown;White	Intermediate	54	0	12	22.22	White
At1g04940	SALK_039676	Heterozygous	93030694	Late	52	0	17	32.69	Brown;White;Yellow;Red or Orange	Intermediate	42	5	13	30.95	White
At1g06430	WISCDSLOX495F05	Heterozygous	93028813	Late	48	1	1	2.08	Brown	Intermediate	43	0	0	0	All Normal
At1g06430	WISCDSLOX495F05	Heterozygous	93030712	Late	45	3	3	6.67	Light Green	Intermediate	55	0	0	0	All Normal
At1g06430	WISCDSLOX495F05	Heterozygous	93030698	Late	54	0	0	0	All Normal	Intermediate	51	0	0	0	All Normal
At1g06430	WISCDSLOX495F05	Heterozygous	93030695	Late	39	7	1	2.56	Brown	Intermediate	54	0	0	0	All Normal
At1g06950	SALK_029701	Heterozygous	93030681	Late	16	28	4	25	Brown	Intermediate	16	16	7	43.75	Brown;White;Yellow
At1g07705	SALK_062057	Homozygous	93030706	Late	41	1	0	0	All Normal	Intermediate	40	0	0	0	All Normal
At1g08520	SALK_026379	Heterozygous	93030693	Late	30	11	5	16.67	Brown;White	Intermediate	28	18	6	21.43	White;Yellow
At1g08520	SALK_026379	Heterozygous	93030684	Late	23	15	4	17.39	Yellow	Intermediate	20	20	1	5	Yellow
At1g08520	SALK_150219	Heterozygous	93030691	Late	60	1	16	26.67	White	Intermediate	59	0	17	28.81	Light Green;Yellow
At1g08520	SALK_150219	Heterozygous	93030704	Late	17	15	5	29.41	White;Yellow	Intermediate	17	15	8	47.06	White;Light Green
At1g09820	SALK_004666	Heterozygous	93030705	Late	56	1	2	3.57	Light Green	Intermediate	54	1	10	18.52	Light Green;Yellow
At1g09820	SALK_004666	Heterozygous	93030696	Late	49	0	10	20.41	Brown;Light Green	Intermediate	59	0	15	25.42	Light Green
At1g09820	SALK_048976	Heterozygous	93030707	Late	45	0	1	2.22	Light Green	Intermediate	48	0	8	16.7	Light Green
At1g10480	SALK_144670	Heterozygous	77184692	Late	28	8	7	25	Light Green	Intermediate	20	9	7	35	Light Green
At1g10910	SALK_002449	Heterozygous	93030680	Late	22	12	5	22.73	Brown;White;Yellow	Intermediate	27	10	4	14.81	White
At1g10910	SALK_002449	Heterozygous	93030708	Late	22	14	6	27.27	Brown;Light Green;Red or Orange	Intermediate	32	2	6	18.75	White
At1g10910	SALK_030505	Heterozygous	93030710	Late	57	0	18	31.58	Brown;White	Intermediate	52	0	17	32.69	White
At1g12000	SALK_054079	Heterozygous	93031707	Late	42	0	0	0	All Normal	Intermediate	48	2	0	0	All Normal
At1g12250	WISCDSLOXHS087_07C	Heterozygous	93029642	Late	62	1	0	0	All Normal	Intermediate	64	0	1	1.56	Light Green
At1g12350	SAIL_413_G11	Heterozygous	93030658	Late	56	0	0	0	All Normal	Intermediate	58	0	0	0	All Normal
At1g12410	SALK_118775	Heterozygous	93030682	Late	28	9	4	14.29	Brown;White	Intermediate	29	7	8	27.59	Brown;White
At1g15510	SALK_112251	Heterozygous	92547673	Late	54	0	12	22.22	White;Yellow	Intermediate	53	0	18	33.96	Light Green;Yellow
At1g21600	SALK_024431	Heterozygous	92547322	Late	60	0	18	30	White	Intermediate	60	0	19	31.67	White
At1g21650	SALK_014008	Heterozygous	93030344	Late	55	0	9	16.36	Brown;White	Intermediate	57	0	20	35.09	White
At1g21650	SALK_014008	Heterozygous	93030669	Late	54	0	18	33.33	Brown;White;Yellow;Red or Orange	Intermediate	56	0	11	19.64	White
At1g21650	SALK_014008	Heterozygous	93030668	Late	57	0	13	22.81	Brown;White;Red or Orange	Intermediate	62	0	16	25.81	White;Red or Orange
At1g22300	WISCDSLOXHS036_10E	Heterozygous	93030723	Late	54	0	0	0	All Normal	Intermediate	44	2	1	2.27	Brown
At1g22300	WISCDSLOXHS036_10E	Heterozygous	93030721	Late	60	0	1	1.67	Red or Orange	Intermediate	57	0	0	0	All Normal
At1g23400	SALK_008478	Heterozygous	93030679	Late	17	16	5	29.41	Light Green	Intermediate	26	12	5	19.6	Light Green
At1g23400	SALK_008478	Heterozygous	93030713	Late	21	12	4	19.05	Light Green	Intermediate	15	15	3	20	Light Green
At1g23400	SALK_008478	Heterozygous	93030714	Late	20	8	1	5	Red or Orange	Intermediate	18	14	0	0	All Normal
At1g23400	SALK_008478	Heterozygous	93030699	Late	26	13	2	7.69	Brown	Intermediate	27	9	5	18.52	Light Green
At1g24300	SALK_110715	Heterozygous	92547360	Late	40	0	0	0	All Normal	Intermediate	38	0	0	0	All Normal
At1g24490	SALK_136199	Heterozygous	92547410	Late	46	0	0	0	All Normal	Intermediate	56	0	0	0	All Normal
At1g25155	SALK_148023	Heterozygous	115605426	Late	58	2	0	0	All Normal	Intermediate	62	0	0	0	All Normal
At1g25155	SALK_148023	Heterozygous	115576351	Late	65	0	1	1.54	Yellow	Intermediate	63	0	0	0	All Normal
At1g28140	SALK_136302	Heterozygous	Not harvested	Late	61	0	0	0	All Normal	Intermediate	64	0	0	0	All Normal
At1g30475	SALK_008658	Heterozygous	93029611	Late	26	16	0	0	All Normal	Intermediate	28	9	0	0	All Normal
At1g32010	WiscDsLox457-460N14	Heterozygous	92547783	Late	52	0	0	0	All Normal	Intermediate	47	0	0	0	All Normal
At1g32010	WiscDsLox457-460N14	Heterozygous	92545449	Late	58	0	0	0	All Normal	Intermediate	53	0	0	0	All Normal
At1g32220	SAIL_849_A07	Heterozygous	93029627	Late	22	20	0	0	All Normal	Intermediate	24	20	0	0	All Normal
At1g32730	SALK_017658	Heterozygous	77184684	Late	53	0	0	0	All Normal	Intermediate	57	0	0	0	All Normal
At1g32730	WiscDsLoxHs084_01H	Heterozygous	Not harvested	Late	55	0	16	29.09	Brown;White;Yellow	Intermediate	52	0	16	30.77	White;Yellow;Red or Orange
At1g32730	WiscDsLoxHs084_01H	Heterozygous	Not harvested	Late	54	0	15	27.78	Brown;White;Red or Orange	Intermediate	51	1	16	31.37	White;Red or Orange
At1g35210	SAIL_1157_C02	Heterozygous	Not harvested	Late	58	0	0	0	All Normal	Intermediate	69	0	0	0	All Normal
At1g35210	SAIL_1157_C02	Heterozygous	Not harvested	Late	64	0	0	0	All Normal	Intermediate	59	0	0	0	All Normal
At1g35210	SALK_129104	Heterozygous	92545693	Late	44	0	0	0	All Normal	Intermediate	53	0	0	0	All Normal
At1g35680	SALK_096866	Heterozygous	Not harvested	Late	62	0	15	24.19	White	Intermediate	65	0	17	26.15	White
At1g35680	SALK_096866	Heterozygous	Not harvested	Late	54	1	15	27.78	White;Yellow	Intermediate	55	1	17	30.91	White;Yellow;Red or Orange
At1g44446	SALK_085897	Homozygous	93030686	Late	44	0	0	0	All Normal	Intermediate	51	1	0	0	All Normal
At1g44446	SALK_085897	Heterozygous	93030697	Late	52	1	13	25	Light Green	Intermediate	56	0	8	14.29	Light Green
At1g48490	SALK_152322	Heterozygous	92545139	Late	54	0	0	0	All Normal	Intermediate	57	0	0	0	All Normal
At1g50040	SALK_152540	Heterozygous	Not harvested	Late	50	0	0	0	All Normal	Intermediate	53	0	0	0	All Normal
At1g50900	SALK_126967C	Heterozygous	115578042	Late	50	4	9	18	Light Green	Intermediate	67	2	14	20.9	Light Green;Yellow
At1g50900	SALK_126967C	Heterozygous	115578037	Late	54	2	13	24.07	Light Green	Intermediate	59	0	12	20.34	Light Green;Red or Orange
At1g50900	SALK_151530	Heterozygous	77182837	Late	56	0	14	25	Light Green	Intermediate	49	0	18	36.73	Light Green;Yellow
At1g51405	SALK_018551	Heterozygous	93029612	Late	59	0	0	0	All Normal	Intermediate	64	0	0	0	All Normal
At1g54500	WISCDSLOXHS187_05C	Heterozygous	Not harvested	Late	55	2	0	0	All Normal	Intermediate	55	0	0	0	All Normal
At1g54500	WISCDSLOXHS187_05C	Heterozygous	Not harvested	Late	48	0	1	2.08	Yellow	Intermediate	51	0	0	0	All Normal
At1g55650	SAIL_242_G06	Heterozygous	92547435	Late	64	0	1	1.56	Red or Orange	Intermediate	58	0	0	0	All Normal
At1g58290	SALK_053036	Heterozygous	92547560	Late	53	0	9	16.98	Yellow	Intermediate	50	0	8	16	Yellow
At1g58290	SALK_053036	Heterozygous	92547334	Late	46	0	10	21.74	Yellow	Intermediate	56	0	16	28.57	Yellow
At1g59453	SALK_008448	Heterozygous	92547765	Late	20	16	0	0	All Normal	Intermediate	23	18	0	0	All Normal
At1g59453	SALK_008448	Heterozygous	92547468	Late	43	2	2	4.65	Red or Orange	Intermediate	50	2	0	0	All Normal
At1g59453	SALK_040306	Heterozygous	Not harvested	Late	52	0	0	0	All Normal	Intermediate	44	0	0	0	All Normal
At1g59453	SALK_040306	Heterozygous	Not harvested	Late	46	0	0	0	All Normal	Intermediate	58	0	0	0	All Normal
At1g59453	SALK_137399	Heterozygous	77184693	Late	56	0	2	3.57	Brown	Intermediate	60	0	0	0	All Normal
At1g62620	SALK_017155	Heterozygous	93030652	Late	51	0	0	0	All Normal	Intermediate	44	1	0	0	All Normal
At1g62620	SALK_017155	Heterozygous	93029640	Late	49	4	0	0	All Normal	Intermediate	58	1	0	0	All Normal
At1g62620	SALK_017155	Heterozygous	93029628	Late	66	0	0	0	All Normal	Intermediate	57	3	0	0	All Normal
At1g63340	SAIL_216_E10	Heterozygous	Not harvested	Late	64	0	1	1.56	Yellow	Intermediate	66	0	1	1.52	Yellow
At1g63340	SAIL_216_E10	Heterozygous	Not harvested	Late	53	3	0	0	All Normal	Intermediate	61	0	0	0	All Normal
At1g63340	SALK_110671	Heterozygous	84552047	Late	40	0	2	5	Red or Orange	Intermediate	46	0	0	0	All Normal
At1g63340	SALK_110671	Heterozygous	77183840	Late	51	0	0	0	All Normal	Intermediate	53	0	0	0	All Normal
At1g63400	SALK_145752	Heterozygous	92547710	Late	54	0	0	0	All Normal	Intermediate	54	0	0	0	All Normal
At1g63400	SALK_145752	Heterozygous	92547274	Late	58	0	0	0	All Normal	Intermediate	56	0	0	0	All Normal
At1g63970	SALK_002470	Heterozygous	93029654	Late	49	2	8	16.33	Yellow	Intermediate	33	16	11	33.33	White;Yellow
At1g63970	SALK_002470	Heterozygous	93029637	Late	49	7	8	16.33	White	Intermediate	63	1	15	23.81	White;Light Green;Yellow
At1g63970	SALK_002470	Heterozygous	93029630	Late	54	1	15	27.78	White	Intermediate	51	2	14	27.45	Brown;White
At1g65080	SAIL_647_E12	Heterozygous	93030718	Late	59	0	5	8.47	Light Green	Intermediate	56	0	13	23.21	Light Green;Yellow
At1g65080	SAIL_647_E12	Heterozygous	93030716	Late	55	0	18	32.73	Light Green;Yellow	Intermediate	61	0	19	31.15	Light Green;Yellow
At1g65080	SALK_098940	Heterozygous	93030648	Late	42	0	5	11.9	Light Green	Intermediate	49	0	13	26.53	Light Green;Yellow
At1g65080	SALK_098940	Heterozygous	93030645	Late	54	0	8	14.81	Light Green	Intermediate	51	1	14	27.45	Light Green;Yellow
At1g66670	SALK_065330	Heterozygous	93029644	Late	60	0	12	20	White;Yellow	Intermediate	62	0	15	24.19	Brown;White
At1g66670	SALK_065330	Heterozygous	93029633	Late	51	0	11	21.57	White;Yellow	Intermediate	61	0	15	24.59	White;Light Green;Yellow
At1g68730	SAIL_390_G11	Heterozygous	93030633	Late	58	0	22	37.9	Brown;White;Light Green;Yellow;Red or Orange	Intermediate	49	0	29	59.2	Brown;White;Light Green;Yellow;Red or Orange
At1g68730	SAIL_390_G11	Heterozygous	93028877	Late	51	0	14	27.5	White	Intermediate	55	1	12	21.8	White
At1g68890	SAIL_184_D06	Heterozygous	115578032	Late	38	12	2	5.26	Light Green;Yellow	Intermediate	59	5	6	10.17	Light Green
At1g68890	SALK_015097	Heterozygous	Not harvested	Late	68	0	1	1.47	Brown	Intermediate	64	0	0	0	All Normal
At1g71180	SAIL_389_F11	Heterozygous	92547252	Late	45	0	10	22.22	Brown	Intermediate	54	0	13	24.07	Brown;Red or Orange
At1g71180	SAIL_389_F11	Heterozygous	92547902	Late	46	0	10	21.74	Brown;Red or Orange	Intermediate	42	2	4	9.52	Brown;Red or Orange
At1g71180	WiscDsLox433G2	Homozygous	Not harvested	Late	61	1	0	0	All Normal	Intermediate	66	0	0	0	All Normal
At1g71180	WiscDsLox433G2	Homozygous	Not harvested	Late	56	0	0	0	All Normal	Intermediate	63	0	0	0	All Normal
At1g71720	SAIL_162_G11	Heterozygous	92547656	Late	54	0	0	0	All Normal	Intermediate	54	0	5	9.26	Light Green
At1g71720	SAIL_162_G11	Heterozygous	92547198	Late	56	0	1	1.79	Red or Orange	Intermediate	62	0	0	0	All Normal
At1g71720	SALK_107226	Heterozygous	77184685	Not done						Intermediate	51	0	1	1.96	White
At1g71720	SALK_107226	Heterozygous	77183836	Late	44	4	0	0	All Normal	Intermediate	60	0	0	0	All Normal
At1g71970	WiscDsLoxHs013_09B	Heterozygous	93029639	Late	53	2	0	0	All Normal	Intermediate	64	0	0	0	All Normal
At1g71970	WiscDsLoxHs013_09B	Heterozygous	93029638	Late	50	0	0	0	All Normal	Intermediate	64	0	0	0	All Normal
At1g73655	FLAG_249G09	Heterozygous	93030660	Late	47	2	0	0	All Normal	Intermediate	41	3	0	0	All Normal
At1g73655	FLAG_249G09	Heterozygous	93030661	Late	50	1	0	0	All Normal	Intermediate	52	1	2	3.85	Brown;Light Green
At1g80070	SAIL_905_A07	Heterozygous	93029648	Late	13	11	0	0	All Normal	Intermediate	20	12	4	20	White;Light Green
At1g80070	SAIL_905_A07	Heterozygous	93029651	Late	22	18	3	13.64	Yellow	Intermediate	20	20	4	20	Light Green;Yellow
At1g80070	SAIL_905_A07	Heterozygous	93029641	Late	64	0	16	25	Light Green;Yellow	Intermediate	57	0	12	21.05	Light Green
At1g80070	SAIL_905_A07	Heterozygous	93029624	Late	65	0	14	21.54	Light Green;Yellow	Intermediate	62	0	22	35.48	Light Green;Yellow
At1g80270	SAIL_367_A06	Heterozygous	93028871	Late	56	0	5	8.93	Brown	Intermediate	53	0	2	3.77	Brown
At1g80270	SAIL_367_A06	Heterozygous	93028870	Late	36	15	11	30.56	Light Green;Yellow	Intermediate	53	1	14	26.42	Light Green;Yellow
At1g80270	SAIL_367_A06	Heterozygous	93029656	Late	47	0	1	2.13	Brown	Intermediate	53	0	0	0	All Normal
At1g80270	SAIL_367_A06	Heterozygous	93029625	Late	54	1	0	0	All Normal	Intermediate	56	0	0	0	All Normal
At1g80270	SAIL_367_A06	Heterozygous	93029626	Late	58	0	1	1.72	Red or Orange	Intermediate	64	0	22	34.38	Light Green
At1g80600	SAIL_1171_B12	Heterozygous	Not harvested	Late	48	3	7	14.6	Light Green;Yellow	Intermediate	48	2	17	35.4	White;Light Green;Red or Orange
At1g80600	SAIL_1171_B12	Heterozygous	Not harvested	Late	41	1	8	19.5	White;Yellow	Intermediate	35	0	35	100	Light Green;White:Yellow
At1g80600	SALK_004776	Heterozygous	93029635	Late	47	6	9	19.15	Brown;White	Intermediate	50	4	11	22	Brown;White
At1g80600	SALK_004776	Heterozygous	93029623	Late	52	1	10	19.23	Brown;Light Green;Yellow;Red or Orange	Intermediate	53	1	8	15.09	Brown;Light Green;Yellow
At1g80770	SALK_048569	Heterozygous	84552044	Late	25	14	4	16	Light Green	Intermediate	29	17	2	6.9	Light Green
At2g03050	SALK_020778	Heterozygous	77184687	Late	44	1	14	31.82	Brown;White	Intermediate	51	0	15	29.41	White
At2g03050	SALK_020778	Heterozygous	77184690	Late	58	0	14	24.14	White	Intermediate	50	0	16	32	White
At2g05185	SALK_080397	Heterozygous	Not harvested	Late	61	0	0	0	All Normal	Intermediate	66	0	0	0	All Normal
At2g05185	SALK_080397	Heterozygous	Not harvested	Late	59	0	0	0	All Normal	Intermediate	64	0	0	0	All Normal
At2g16440	SALK_019767	Heterozygous	93029655	Late	46	0	10	21.74	Brown;Red or Orange	Intermediate	47	0	16	34.04	Brown;Red or Orange
At2g16440	SALK_019767	Heterozygous	93029646	Late	54	0	17	31.48	Brown	Intermediate	43	0	2	4.65	Brown
At2g20020	SALK_021969	Heterozygous	77182799	Late	54	0	19	35.19	Brown;White;Yellow;Red or Orange	Intermediate	47	0	9	19.15	White;Yellow;Red or Orange
At2g20020	SALK_021969	Heterozygous	77182824	Late	51	0	12	23.53	White;Yellow	Intermediate	44	0	12	27.27	White;Yellow;Red or Orange
At2g20240	SALK_062073	Heterozygous	Not harvested	Late	55	4	0	0	All Normal	Intermediate	64	0	0	0	All Normal
At2g20690	SALK_058595	Heterozygous	115578045	Late	43	4	9	20.93	Brown;Red or Orange	Intermediate	29	16	9	31.03	Brown;Red or Orange
At2g20690	SALK_058595	Heterozygous	Not harvested	Late	52	0	14	26.92	Brown;Red or Orange	Intermediate	59	0	11	18.64	Brown;Red or Orange
At2g21380	FLAG_299H06	Heterozygous	Not harvested	Late	49	0	4	8.16	Red or Orange	Intermediate	51	5	0	0	All Normal
At2g21380	FLAG_299H06	Heterozygous	Not harvested	Late	39	17	1	2.56	Red or Orange	Intermediate	40	12	0	0	All Normal
At2g21380	SALK_147078	Heterozygous	115604740	Late	52	0	0	0	All Normal	Intermediate	69	1	0	0	All Normal
At2g21860	GABI_823D05	Heterozygous	93030357	Late	45	5	2	4.44	Brown;Light Green	Intermediate	46	8	0	0	All Normal
At2g21860	GABI_823D05	Heterozygous	93030674	Late	31	14	0	0	All Normal	Intermediate	52	6	0	0	All Normal
At2g21860	SALK_117489	Heterozygous	93031699	Late	17	11	0	0	All Normal	Intermediate	25	14	0	0	All Normal
At2g21860	SALK_117489	Heterozygous	93031703	Late	52	0	0	0	All Normal	Intermediate	49	0	0	0	All Normal
At2g21860	SALK_117489	Heterozygous	93031692	Late	44	2	0	0	All Normal	Intermediate	48	0	1	2.08	Light Green
At2g26100	FLAG_245F02	Heterozygous	93030663	Late	33	0	33	100	White	Intermediate	43	0	43	100	White
At2g27950	SAIL_683_G01	Heterozygous	93030634	Late	64	0	3	4.69	Red or Orange	Intermediate	55	0	0	0	All Normal
At2g27950	SAIL_683_G01	Heterozygous	93029666	Late	62	0	0	0	All Normal	Intermediate	60	0	3	5	Light Green
At2g28390	SALK_039520	Heterozygous	92547414	Late	53	0	7	13.21	Light Green;Yellow	Intermediate	58	0	0	0	All Normal
At2g28390	SALK_039520	Heterozygous	93029614	Late	49	0	2	4.08	Light Green	Intermediate	48	0	0	0	All Normal
At2g28390	SALK_075382	Heterozygous	93031696	Late	49	3	0	0	All Normal	Intermediate	52	0	1	1.92	Red or Orange
At2g28390	SALK_075382	Heterozygous	93031722	Late	42	0	4	9.52	Light Green;Red or Orange	Intermediate	40	0	0	0	All Normal
At2g29630	SAIL_793_H10	Heterozygous	92547561	Late	37	3	3	8.1	Brown	Intermediate	48	1	0	0	All Normal
At2g29630	SAIL_793_H10	Heterozygous	92547327	Late	53	0	0	0	All Normal	Intermediate	47	0	10	21.28	Light Green
At2g29630	SALK_011114	Heterozygous	93030650	Late	56	0	0	0	All Normal	Intermediate	51	0	0	0	All Normal
At2g29630	SALK_011114	Heterozygous	93030649	Late	41	0	0	0	All Normal	Intermediate	45	0	0	0	All Normal
At2g29630	SALK_016359	Heterozygous	93030644	Late	25	11	0	0	All Normal	Intermediate	21	15	0	0	All Normal
At2g29630	SALK_016359	Heterozygous	93030631	Late	23	21	0	0	All Normal	Intermediate	24	14	0	0	All Normal
At2g33100	SALK_043260	Heterozygous	84553284	Late	50	0	0	0	All Normal	Intermediate	49	0	0	0	All Normal
At2g33100	SALK_043260	Heterozygous	93031700	Late	51	0	0	0	All Normal	Intermediate	49	0	0	0	All Normal
At2g37730	SALK_050983	Heterozygous	Not harvested	Late	50	1	0	0	All Normal	Intermediate	53	0	0	0	All Normal
At2g39080	SALK_006849	Heterozygous	93030957	Late	35	0	1	2.86	Brown	Intermediate	39	0	1	2.56	Brown
At2g39080	SALK_006849	Heterozygous	92545096	Late	50	1	3	6	Brown	Intermediate	57	0	1	1.75	Brown
At2g39080	SALK_087872	Heterozygous	93031721	Late	40	3	12	30	Brown;Red or Orange	Intermediate	53	0	11	20.75	Brown;White;Light Green;Red or Orange
At2g40490	SAIL_355_D11	Heterozygous	93031690	Late	48	3	6	12.5	Brown	Intermediate	43	5	5	11.63	Brown
At2g40490	SAIL_355_D11	Heterozygous	93030949	Late	49	1	8	16.33	Brown	Intermediate	48	2	7	14.58	Brown
At2g40490	SAIL_574_B06	Heterozygous	84553272	Late	59	1	15	25.42	Brown;Yellow;Red or Orange	Intermediate	54	0	16	28.5	Brown;Light Green;Yellow;Red or Orange
At2g41670	FLAG_027D04	Heterozygous	93030919	Late	49	1	0	0	All Normal	Intermediate	44	2	0	0	All Normal
At2g41670	WISCDSLOXHS085_07D	Heterozygous	Not harvested	Late	30	18	0	0	All Normal	Intermediate	29	19	4	13.79	Light Green
At2g41950	SAIL_437_B09	Heterozygous	92547542	Late	30	18	11	36.67	White;Light Green;Yellow	Intermediate	28	10	5	17.86	White;Yellow
At2g41950	SAIL_437_B09	Heterozygous	92547745	Late	33	16	7	21.21	White;Yellow	Intermediate	24	16	6	25	White;Light Green;Yellow
At2g41950	SALK_006666	Heterozygous	Not harvested	Late	37	1	13	35.14	White;Yellow	Intermediate	54	0	19	35.19	White;Light Green
At2g43250	SALK_144233	Heterozygous	93029661	Late	54	0	0	0	All Normal	Intermediate	50	3	1	2	Red or Orange
At2g43710	SALK_036854	Heterozygous	93030646	Late	53	0	1	1.89	Red or Orange	Intermediate	46	0	0	0	All Normal
At2g43710	SALK_039852	Heterozygous	84553286	Late	51	0	1	1.96	Red or Orange	Intermediate	59	0	3	5.08	Brown;Light Green;Yellow
At2g43710	SALK_039852	Heterozygous	84553290	Late	45	0	0	0	All Normal	Intermediate	51	0	0	0	All Normal
At3g01800	SALK_140411	Heterozygous	93031697	Late	48	0	2	4.17	Brown;Light Green	Intermediate	44	0	12	27.27	White;Yellow
At3g01800	SALK_140411	Heterozygous	93029617	Late	55	1	12	21.82	Brown;Light Green;Yellow;Red or Orange	Intermediate	53	0	10	18.87	White;Yellow
At3g03630	SALK_049465	Heterozygous	84552974	Late	55	0	0	0	All Normal	Intermediate	51	0	0	0	All Normal
At3g03630	SALK_049465	Heterozygous	72033232	Late	43	0	0	0	All Normal	Intermediate	44	0	0	0	All Normal
At3g05100	SAIL_315_A11	Heterozygous	93030720	Late	45	6	1	2.22	Yellow	Intermediate	65	0	0	0	All Normal
At3g12290	SALK_015165	Heterozygous	77182848	Late	58	0	0	0	All Normal	Intermediate	52	0	4	7.69	Red or Orange
At3g12290	SALK_039538	Heterozygous	Not harvested	Late	58	0	0	0	All Normal	Intermediate	60	0	0	0	All Normal
At3g12290	WiscDsLox244C04	Heterozygous	Not harvested	Late	55	0	1	1.82	Yellow	Intermediate	56	0	12	21.43	Light Green
At3g12290	WiscDsLox244C04	Heterozygous	Not harvested	Late	58	2	0	0	All Normal	Intermediate	57	1	0	0	All Normal
At3g12590	SALK_044513	Heterozygous	93031698	Late	41	9	0	0	All Normal	Intermediate	54	4	0	0	All Normal
At3g12590	SALK_129651	Heterozygous	93031704	Late	52	5	0	0	All Normal	Intermediate	52	1	0	0	All Normal
At3g12590	SALK_129651	Heterozygous	93031695	Late	48	0	1	2.08	Red or Orange	Intermediate	42	1	0	0	All Normal
At3g14530	SAIL_1148_A03	Heterozygous	Not harvested	Late	63	1	0	0	All Normal	Intermediate	56	5	0	0	All Normal
At3g14530	SAIL_1148_A03	Heterozygous	Not harvested	Late	63	0	1	1.59	Yellow	Intermediate	64	0	0	0	All Normal
At3g14900	SALK_123989	Heterozygous	Not harvested	Late	57	0	14	24.56	Brown;White;Yellow	Intermediate	59	0	17	28.81	White;Light Green
At3g14900	SALK_123989	Heterozygous	Not harvested	Late	49	5	13	26.53	White;Yellow	Intermediate	64	0	14	21.88	White
At3g15190	SALK_094710	Heterozygous	93029615	Late	59	0	21	35.59	Brown;Yellow;Red or Orange	Intermediate	61	0	17	27.87	White;Light Green;Yellow
At3g15190	SALK_132553	Heterozygous	93031694	Late	49	0	9	18.37	Light Green;Yellow	Intermediate	49	0	16	32.65	Light Green
At3g17930	FLAG_202E10	Heterozygous	93030662	Late	60	0	0	0	All Normal	Intermediate	55	0	0	0	All Normal
At3g17930	SALK_088638	Heterozygous	93032194	Late	27	21	0	0	All Normal	Intermediate	35	13	0	0	All Normal
At3g18100	SALK_009892	Heterozygous	93031705	Late	31	13	2	6.45	Brown	Intermediate	30	16	8	26.67	Brown;Light Green
At3g18100	SALK_009892	Heterozygous	93031708	Late	25	15	4	16	Brown;Red or Orange	Intermediate	22	17	0	0	All Normal
At3g20320	SALK_022616	Heterozygous	93030319	Late	45	0	3	6.67	Brown	Intermediate	49	1	9	18.37	Brown;White;Light Green;Yellow
At3g20330	GABI_294A09	Heterozygous	77189415	Late	35	2	7	20	Brown;Yellow	Intermediate	41	2	7	17	Brown;Light Green
At3g20330	GABI_294A09	Heterozygous	72031034	Late	42	1	7	17	Brown;Yellow	Intermediate	34	0	8	23.5	Brown
At3g21140	SALK_001793	Heterozygous	72030650	Late	64	0	0	0	All Normal	Intermediate	62	0	0	0	All Normal
At3g21140	SALK_001793	Heterozygous	77182789	Late	63	0	0	0	All Normal	Intermediate	60	0	0	0	All Normal
At3g23020	SALK_126294	Heterozygous	93031706	Late	23	21	8	34.78	Brown;Light Green;Yellow;Red or Orange	Intermediate	18	21	2	11.11	White;Yellow
At3g23020	SALK_126294	Heterozygous	93031691	Late	19	16	6	31.58	White	Intermediate	23	12	6	26.09	White
At3g23020	WiscDsLox393-396I2	Heterozygous	Not harvested	Late	36	17	9	25	Brown;White;Red or Orange	Intermediate	26	23	3	11.54	White
At3g23020	WiscDsLox393-396I2	Heterozygous	Not harvested	Late	25	19	4	16	Brown;White	Intermediate	35	8	4	11.43	White
At3g23020	WiscDsLox465H2	Heterozygous	93029662	Late	52	0	1	1.92	Brown	Intermediate	50	0	0	0	All Normal
At3g23020	WiscDsLox465H2	Heterozygous	93029647	Late	55	0	0	0	All Normal	Intermediate	45	0	0	0	All Normal
At3g23940	WiscDsLoxHs135_03D	Heterozygous	115577965	Late	52	1	8	15.38	Brown;Red or Orange	Intermediate	57	4	5	8.77	Red or Orange
At3g23940	WiscDsLoxHs184_11A	Heterozygous	115577996	Late	60	0	0	0	All Normal	Intermediate	63	0	0	0	All Normal
At3g23940	WiscDsLoxHs184_11A	Heterozygous	115578025	Late	35	8	6	17.14	Brown;Red or Orange	Intermediate	55	1	2	3.64	Brown;Red or Orange
At3g25620	SAIL_786_G09	Heterozygous	93030726	Late	50	0	0	0	All Normal	Intermediate	61	0	0	0	All Normal
At3g25620	SAIL_786_G09	Heterozygous	93030722	Late	56	0	0	0	All Normal	Intermediate	46	2	0	0	All Normal
At3g25920	SALK_000178	Heterozygous	93029650	Late	51	0	0	0	All Normal	Intermediate	46	2	0	0	All Normal
At3g42630	SALK_120103	Heterozygous	115578044	Late	35	16	7	20	Light Green	Intermediate	67	0	12	17.91	Light Green
At3g48560	SAIL_910_E06	Heterozygous	115578016	Late	51	4	2	3.92	Yellow;Red or Orange	Intermediate	56	1	11	19.64	Light Green
At3g49660	SALK_015106	Heterozygous	92547664	Late	44	0	12	27.27	Brown;White;Red or Orange	Intermediate	53	0	17	32.08	White;Light Green;Yellow;Red or Orange
At3g49680	GABI_002A11	Heterozygous	93030688	Late	28	10	0	0	All Normal	Intermediate	53	1	0	0	All Normal
At3g49680	GABI_002A11	Heterozygous	93030676	Late	53	0	0	0	All Normal	Intermediate	51	0	0	0	All Normal
At3g52380	SALK_108911	Heterozygous	93030667	Late	56	0	12	21.43	White;Yellow	Intermediate	61	0	15	24.59	White;Light Green
At3g52380	SALK_108911	Heterozygous	93030657	Late	55	0	15	27.27	White	Intermediate	56	0	10	17.86	White
At3g52380	SALK_151814	Heterozygous	93030655	Late	60	0	9	15	White	Intermediate	60	0	19	31.67	White
At3g52380	SALK_151814	Heterozygous	93030656	Late	58	0	17	29.31	White;Yellow	Intermediate	56	1	20	35.71	White;Yellow
At3g53970	SALK_034353	Heterozygous	92547232	Late	34	10	0	0	All Normal	Intermediate	29	16	6	20.69	Light Green
At3g53970	SALK_034353	Heterozygous	92547393	Late	28	9	0	0	All Normal	Intermediate	27	16	0	0	All Normal
At3g54220	SAIL_359_D09	Heterozygous	93029649	Late	50	5	0	0	All Normal	Intermediate	51	7	0	0	All Normal
At3g54220	SAIL_359_D09	Heterozygous	93029652	Late	57	0	0	0	All Normal	Intermediate	62	0	0	0	All Normal
At3g54220	SALK_032192	Heterozygous	Not harvested	Late	36	16	0	0	All Normal	Intermediate	38	11	0	0	All Normal
At3g54220	SALK_032192	Heterozygous	Not harvested	Late	32	14	0	0	All Normal	Intermediate	26	19	0	0	All Normal
At3g55330	SALK_014843	Heterozygous	93030654	Late	19	13	2	10.53	Yellow;Red or Orange	Intermediate	27	9	0	0	All Normal
At3g55330	SALK_014843	Heterozygous	93030643	Late	26	16	2	7.69	Light Green	Intermediate	22	17	6	27.27	Light Green
At3g55800	SALK_090549	Heterozygous	Not harvested	Late	58	1	1	1.72	Red or Orange	Intermediate	63	0	0	0	All Normal
At3g55800	SALK_090549	Heterozygous	Not harvested	Late	44	6	0	0	All Normal	Intermediate	48	11	0	0	All Normal
At3g55800	SALK_130939	Heterozygous	Not harvested	Late	45	5	0	0	All Normal	Intermediate	61	0	0	0	All Normal
At3g55800	SALK_130939	Heterozygous	Not harvested	Late	57	0	0	0	All Normal	Intermediate	57	4	0	0	All Normal
At3g56140	SALK_111366	Heterozygous	Not harvested	Late	55	0	0	0	All Normal	Intermediate	56	4	0	0	All Normal
At3g56140	SALK_111366	Heterozygous	Not harvested	Late	53	3	0	0	All Normal	Intermediate	63	0	0	0	All Normal
At3g56270	SALK_016270	Heterozygous	93029613	Late	64	0	1	1.56	Brown	Intermediate	58	0	0	0	All Normal
At3g56940	GABI_133C08	Heterozygous	93030678	Late	58	0	13	22.41	White	Intermediate	67	0	15	22.39	White
At3g56940	GABI_133C08	Heterozygous	93030675	Late	59	0	9	15.25	White;Yellow	Intermediate	51	0	17	33.33	White;Yellow
At3g56940	SAIL_138_G09	Heterozygous	93029653	Late	58	0	16	27.59	White;Light Green	Intermediate	43	6	15	34.88	Yellow;Red or Orange
At3g56940	SAIL_138_G09	Heterozygous	93029657	Late	52	0	13	25	Brown;White	Intermediate	48	1	5	10.42	White
At3g56940	SAIL_138_G09	Heterozygous	93029658	Late	51	2	14	27.45	Brown;White;Yellow	Intermediate	61	0	14	22.95	White;Yellow
At3g60750	SAIL_58_D02	Heterozygous	93029643	Late	61	0	19	31.15	Brown;Light Green;Yellow;Red or Orange	Intermediate	58	0	18	31.03	Light Green;Yellow
At3g60750	SAIL_58_D02	Heterozygous	93029632	Late	41	11	5	12.2	Brown;Light Green;Yellow	Intermediate	65	0	7	10.77	Brown;White;Yellow
At3g60750	SAIL_58_D02	Heterozygous	77182776	Late	61	0	11	18.03	Light Green;Yellow;Red or Orange	Intermediate	58	0	13	22.41	White;Light Green;Yellow
At3g60750	SAIL_58_D02	Heterozygous	77182800	Late	39	2	6	15.38	Brown;Light Green;Yellow	Intermediate	46	0	11	23.91	White;Light Green
At3g60750	WiscDsLox453-456I14	Heterozygous	Not harvested	Late	28	13	6	21.43	Brown;Light Green;Yellow	Intermediate	30	13	4	13.33	White;Yellow
At3g60750	WiscDsLox453-456I14	Heterozygous	Not harvested	Late	35	10	6	17.14	Brown;Light Green;Red or Orange	Intermediate	23	21	3	13.04	Light Green;Red or Orange
At3g61690	WISCDSLOX381E5	Heterozygous	93030725	Late	53	0	1	1.89	Red or Orange	Intermediate	48	0	0	0	All Normal
At3g61690	WISCDSLOX381E5	Heterozygous	93030717	Late	39	1	0	0	All Normal	Intermediate	52	0	0	0	All Normal
At4g04790	SAIL_708_D06	Heterozygous	92542858	Late	48	0	9	18.75	Brown;Yellow;Red or Orange	Intermediate	46	0	11	23.91	White;Yellow
At4g04790	SAIL_708_D06	Heterozygous	92547458	Late	53	1	10	18.87	Brown;Yellow;Red or Orange	Intermediate	51	1	17	33.33	Brown;Light Green;Yellow
At4g04790	SALK_000777	Heterozygous	93029663	Late	57	0	15	26.32	Yellow	Intermediate	48	0	7	14.58	Light Green
At4g09730	SALK_090774	Heterozygous	93031710	Late	45	0	13	28.89	Brown;Yellow;Red or Orange	Intermediate	44	0	6	13.64	Brown;White
At4g14605	SAIL_425_E03	Heterozygous	92547267	Late	23	13	0	0	All Normal	Intermediate	23	10	0	0	All Normal
At4g14605	SAIL_425_E03	Heterozygous	Not harvested	Late	21	0	21	100	White;Yellow	Intermediate	24	0	24	100	Brown;White;Yellow;Red or Orange
At4g14870	FLAG_583E05	Heterozygous	93030664	Late	55	0	12	21.82	White	Intermediate	55	1	11	20	White;Yellow
At4g17620	SALK_032903	Heterozygous	92547229	Late	62	0	0	0	All Normal	Intermediate	60	0	1	1.67	Light Green
At4g17620	SALK_103157	Heterozygous	84553260	Late	55	0	10	18.18	Brown;Red or Orange	Intermediate	50	0	2	4	Red or Orange
At4g17650	SALK_140157	Heterozygous	115577955	Late	58	0	5	8.62	Light Green	Intermediate	62	0	12	19.35	Light Green
At4g17650	SALK_140157	Heterozygous	115578035	Late	55	3	7	12.73	Light Green;Yellow;Red or Orange	Intermediate	60	0	14	23.33	Light Green;Yellow
At4g17740	SALK_056011	Heterozygous	92545127	Late	60	0	2	3.33	Yellow;Red or Orange	Intermediate	55	0	0	0	All Normal
At4g17740	SALK_056011	Heterozygous	92547235	Late	51	0	0	0	All Normal	Intermediate	57	0	0	0	All Normal
At4g17740	WISCDSLOXHS194_10B	Heterozygous	Not harvested	Late	58	0	0	0	All Normal	Intermediate	62	1	0	0	All Normal
At4g17740	WISCDSLOXHS194_10B	Heterozygous	Not harvested	Late	36	15	0	0	All Normal	Intermediate	32	19	0	0	All Normal
At4g19100	SALK_044323	Heterozygous	92547212	Late	54	0	8	14.81	Yellow;Red or Orange	Intermediate	55	0	0	0	All Normal
At4g22190	SALK_115481	Heterozygous	92545076	Late	19	16	4	21.05	White;Yellow	Intermediate	18	22	5	27.78	White;Light Green;Yellow
At4g22190	SALK_115481	Heterozygous	92547408	Late	18	10	2	11.11	Yellow;Red or Orange	Intermediate	18	21	5	27.78	White
At4g23280	SALK_055295	Heterozygous	92547305	Late	54	0	0	0	All Normal	Intermediate	48	0	1	2.08	Red or Orange
At4g23940	SAIL_262_D04	Heterozygous	93030653	Late	38	5	9	23.68	White	Intermediate	35	9	3	8.57	White
At4g25910	GABI_791C01	Heterozygous	93030672	Late	23	13	0	0		Intermediate	26	11	1	3.85	Yellow
At4g25910	GABI_791C01	Heterozygous	93030670	Late	27	0	27	100	White;Yellow	Intermediate	25	0	25	100	White;Yellow
At4g27595	SAIL_222_A09	Heterozygous	93030635	Late	46	0	1	2.17	Red or Orange	Intermediate	55	0	0	0	All Normal
At4g27595	SAIL_222_A09	Heterozygous	93030638	Late	57	0	0	0	All Normal	Intermediate	50	0	0	0	All Normal
At4g30845	SAIL_293_G11	Heterozygous	93030637	Late	56	0	0	0	All Normal	Intermediate	55	1	0	0	All Normal
At4g30845	SAIL_293_G11	Heterozygous	93030642	Late	62	0	1	1.61	Brown	Intermediate	58	1	7	12.07	Light Green;Yellow
At4g30845	SAIL_293_G11	Heterozygous	92547680	Late	47	1	0	0	All Normal	Intermediate	46	0	1	2.17	Red or Orange
At4g30845	SAIL_293_G11	Heterozygous	92547493	Late	49	0	1	2.04	Yellow	Intermediate	58	0	0	0	All Normal
At4g31560	SALK_015471	Heterozygous	Not harvested	Late	52	1	1	1.92	Yellow	Intermediate	55	0	0	0	All Normal
At4g31560	SALK_015471	Heterozygous	Not harvested	Late	39	7	0	0	All Normal	Intermediate	56	0	0	0	All Normal
At4g31780	SALK_002620	Heterozygous	93030651	Late	51	0	8	15.69	White	Intermediate	47	0	12	25.53	White
At4g31780	SALK_002620	Heterozygous	93030647	Late	54	0	15	27.78	Brown;Yellow;Red or Orange	Intermediate	53	0	13	24.53	White;Yellow;Red or Orange
At4g33520	SALK_083738	Heterozygous	115578019	Late	57	1	0	0	All Normal	Intermediate	63	0	0	0	All Normal
At4g33520	SALK_083738	Heterozygous	115578000	Late	61	0	0	0	All Normal	Intermediate	64	0	0	0	All Normal
At4g33666	WISCDSLOXHS011_03F	Heterozygous	93029629	Late	50	3	1	2	Light Green	Intermediate	64	0	0	0	All Normal
At4g33666	WISCDSLOXHS011_03F	Heterozygous	93029631	Late	51	0	0	0	All Normal	Intermediate	55	0	0	0	All Normal
At4g34090	SAIL_1274_C03	Heterozygous	93030632	Late	49	3	2	4.1	Brown	Intermediate	52	0	0	0	All Normal
At4g34090	SAIL_1274_C03	Heterozygous	92545605	Late	61	0	0	0	All Normal	Intermediate	65	0	0	0	All Normal
At4g34090	SAIL_1274_C03	Heterozygous	92542883	Late	59	0	0	0	All Normal	Intermediate	56	0	0	0	All Normal
At4g35080	SAIL_1055_F07	Heterozygous	92547904	Late	54	0	0	0	All Normal	Intermediate	56	0	0	0	All Normal
At4g35250	SAIL_181_B09	Heterozygous	Not harvested	Late	47	1	3	6.38	Light Green	Intermediate	62	0	14	22.58	Light Green
At4g35250	SAIL_181_B09	Heterozygous	Not harvested	Late	32	10	6	18.75	Light Green	Intermediate	36	9	8	22.22	Light Green
At4g35250	SALK_058477	Heterozygous	92547485	Late	37	2	0	0	All Normal	Intermediate	41	1	0	0	All Normal
At4g35250	SALK_058477	Heterozygous	92547866	Late	46	3	0	0	All Normal	Intermediate	54	0	0	0	All Normal
At4g38040	GABI_386A01	Heterozygous	Not harvested	Late	48	5	1	2.08	Red or Orange	Intermediate	61	0	0	0	All Normal
At4g38040	GABI_386A01	Heterozygous	Not harvested	Late	63	0	0	0	All Normal	Intermediate	61	0	0	0	All Normal
At4g38040	SALK_056776	Heterozygous	Not harvested	Late	21	27	0	0	All Normal	Intermediate	36	13	0	0	All Normal
At4g38040	SALK_056776	Heterozygous	Not harvested	Late	25	25	0	0	All Normal	Intermediate	32	15	0	0	All Normal
At4g38380	GABI_161D12	Heterozygous	93030690	Late	37	12	0	0	All Normal	Intermediate	36	9	0	0	All Normal
At5g01500	SAIL_209_A12	Heterozygous	92547221	Late	40	2	5	12.5	Brown;Red or Orange	Intermediate	42	0	7	16.67	Brown;Red or Orange
At5g01500	SAIL_209_A12	Heterozygous	92545673	Late	47	0	0	0	All Normal	Intermediate	42	2	1	2.38	Red or Orange
At5g01590	SAIL_810_G07	Heterozygous	92547821	Late	43	0	11	25.58	White	Intermediate	57	0	21	36.84	White;Yellow
At5g01590	SAIL_810_G07	Heterozygous	92547919	Late	55	0	10	18.18	White;Yellow;Red or Orange	Intermediate	52	0	10	19.23	White;Yellow;Red or Orange
At5g02370	SAIL_669_A10	Heterozygous	93030639	Late	59	0	0	0	All Normal	Intermediate	55	0	13	23.6	Yellow;Red or Orange
At5g02370	SAIL_669_A10	Heterozygous	93029667	Late	13	32	0	0	All Normal	Intermediate	61	0	1	1.64	Yellow
At5g04740	SALK_056979	Heterozygous	92547908	Late	46	8	13	28.26	White	Intermediate	59	2	18	30.51	White;Light Green
At5g04740	SALK_056979	Heterozygous	92547892	Late	57	2	2	3.51	Light Green	Intermediate	63	0	6	9.52	Light Green
At5g04810	SALK_149558	Heterozygous	93031701	Late	29	10	11	37.93	White;Yellow	Intermediate	29	10	7	24.14	White;Yellow
At5g04810	SALK_149558	Heterozygous	92547774	Late	20	13	7	35	White;Yellow;Red or Orange	Intermediate	22	15	0	0	All Normal
At5g04920	SALK_130246	Heterozygous	77189396	Late	52	0	0	0	All Normal	Intermediate	51	0	3	5.88	Yellow
At5g04920	SALK_131534	Heterozygous	77183838	Late	27	7	11	40.74	Brown	Intermediate	25	6	4	16	White
At5g05360	SAIL_749_A05	Heterozygous	92547729	Late	32	17	0	0	All Normal	Intermediate	27	24	1	3.7	Light Green
At5g05360	SAIL_749_A05	Heterozygous	92547670	Late	29	17	0	0	All Normal	Intermediate	26	15	0	0	All Normal
At5g06790	SM_3_20638	Heterozygous	92547596	Late	45	0	0	0	All Normal	Intermediate	53	0	0	0	All Normal
At5g06790	SM_3_20638	Heterozygous	92547642	Late	54	0	3	5.56	Light Green;Red or Orange	Intermediate	53	0	1	1.89	Light Green
At5g07080	SM_3_18763	Heterozygous	92547312	Late	44	0	0	0	All Normal	Intermediate	51	0	0	0	All Normal
At5g07080	SM_3_18763	Heterozygous	92545474	Late	40	3	0	0	All Normal	Intermediate	53	0	0	0	All Normal
At5g08415	SALK_024724	Heterozygous	92545621	Late	49	0	12	24.49	Brown	Intermediate	56	0	9	16.07	Brown
At5g09820	SALK_064597	Heterozygous	92547686	Late	50	0	0	0	All Normal	Intermediate	44	0	0	0	All Normal
At5g09820	SALK_064597	Heterozygous	92545517	Late	37	3	0	0	All Normal	Intermediate	54	0	0	0	All Normal
At5g09950	SALK_004274	Heterozygous	93029634	Late	55	2	0	0	All Normal	Intermediate	55	1	0	0	All Normal
At5g14100	SAIL_350_D08	Heterozygous	77184694	Late	44	0	1	2.27	Brown	Intermediate	57	0	0	0	All Normal
At5g14100	SAIL_350_D08	Heterozygous	84552017	Late	51	1	0	0	All Normal	Intermediate	44	0	0	0	All Normal
At5g14660	SAIL_825_D08	Heterozygous	92547652	Late	48	0	13	27.1	Yellow;Red or Orange	Intermediate	47	0	16	34.04	Light Green;Yellow;Red or Orange
At5g16710	SAIL_363_G10	N/A	41344019	Late	24	15	5	20.83	Brown;Red or Orange	Intermediate	24	12	5	20.83	Brown;Yellow;Red or Orange
At5g16820	GABI_030C06	Heterozygous	93030689	Late	47	1	0	0	All Normal	Intermediate	55	0	0	0	All Normal
At5g16820	GABI_030C06	Heterozygous	93030677	Late	55	0	11	20	Brown	Intermediate	55	0	15	27.27	Brown
At5g16890	SALK_003800	Heterozygous	92547310	Late	24	10	0	0	All Normal	Intermediate	22	18	0	0	All Normal
At5g17790	SAIL_358_H03	N/A	41344020	Late	49	0	11	22.45	White;Yellow	Intermediate	35	8	9	25.71	Yellow
At5g17990	SALK_142670	Heterozygous	93030671	Late	48	0	7	14.58	Brown	Intermediate	46	0	8	17.39	Brown
At5g20140	SAIL_215_C02	Heterozygous	93029669	Late	59	1	0	0	All Normal	Intermediate	64	1	0	0	All Normal
At5g20140	SAIL_215_C02	Heterozygous	93029665	Late	53	2	1	1.89	Brown	Intermediate	63	0	0	0	All Normal
At5g20935	SAIL_874_A12	Heterozygous	92545684	Late	55	0	0	0	All Normal	Intermediate	51	0	0	0	All Normal
At5g20935	SAIL_874_A12	Heterozygous	92542875	Late	40	0	0	0	All Normal	Intermediate	35	0	0	0	All Normal
At5g21920	WISCDSLOXHS090_02C	Heterozygous	92547375	Late	32	19	0	0	All Normal	Intermediate	36	12	0	0	All Normal
At5g21920	WISCDSLOXHS090_02C	Heterozygous	92545545	Late	55	0	0	0	All Normal	Intermediate	53	0	1	1.89	Yellow
At5g23310	SAIL_224_E05	Heterozygous	93031702	Late	41	1	6	14.63	White	Intermediate	44	0	11	25	White
At5g23310	SAIL_224_E05	Heterozygous	93031693	Late	49	0	16	32.65	White	Intermediate	47	1	7	14.89	White
At5g23310	SALK_103228	Heterozygous	93030665	Late	48	0	8	16.67	Light Green;Yellow	Intermediate	46	0	13	28.26	Light Green;Yellow
At5g23310	SALK_103228	Heterozygous	93030666	Late	48	0	16	33.33	Yellow	Intermediate	44	3	9	20.45	Light Green;Yellow
At5g24830	SALK_102736	N/A	92547496	Late	46	0	12	26.09	Brown;Yellow;Red or Orange	Intermediate	46	0	16	34.78	Brown;White;Yellow;Red or Orange
At5g26260	SALK_107244	Heterozygous	92547178	Late	51	1	1	1.96	Brown	Intermediate	53	0	0	0	All Normal
At5g26260	SALK_107244	Heterozygous	92547620	Late	58	0	0	0	All Normal	Intermediate	54	0	0	0	All Normal
At5g37550	SAIL_37_F11	Heterozygous	92547805	Late	0	42	0	0	100% unfertilized ovules	Intermediate	0	45	0	0	100% unfertilized ovules
At5g38360	SALK_152052	Heterozygous	77189439	Late	43	0	0	0	All Normal	Intermediate	39	0	0	0	All Normal
At5g39420	SALK_083552	Heterozygous	92547659	Late	41	0	10	24.39	Light Green;Yellow	Intermediate	40	3	3	7.5	Light Green;Yellow
At5g42390	SALK_087683	Heterozygous	92547554	Late	19	15	19	100	White;Yellow	Intermediate	25	12	25	100	White;Yellow
At5g42390	SALK_141917	Heterozygous	93030659	Late	59	0	14	23.73	Brown;Red or Orange	Intermediate	56	0	12	21.43	Brown;White;Red or Orange
At5g44600	WISCDSLOX467G2	Heterozygous	93030724	Late	63	0	0	0	All Normal	Intermediate	55	0	1	1.82	Yellow
At5g44600	WISCDSLOX467G2	Heterozygous	93030719	Late	48	1	0	0	All Normal	Intermediate	55	0	0	0	All Normal
At5g44710	SAIL_285_E03	Heterozygous	92547881	Late	35	6	0	0	All Normal	Intermediate	43	11	3	6.98	Brown;Light Green;Red or Orange
At5g46130	SALK_017926	Heterozygous	92547755	Late	25	11	0	0	All Normal	Intermediate	36	17	5	13.89	Light Green
At5g46390	SAIL_862_G03	Heterozygous	92547436	Late	28	18	2	7.14	Yellow	Intermediate	29	15	6	20.69	Light Green;Yellow
At5g46390	SAIL_862_G03	Heterozygous	92547519	Late	28	8	6	21.43	Yellow;Red or Orange	Intermediate	25	12	5	20	Yellow
At5g46580	WISCDSLOXHS214_12F	Heterozygous	Not harvested	Late	65	0	6	9.23	Light Green;Yellow	Intermediate	61	0	0	0	All Normal
At5g46580	WISCDSLOXHS214_12F	Heterozygous	Not harvested	Late	66	0	8	12.12	Light Green	Intermediate	56	0	7	12.5	Light Green
At5g50640	SAIL_255_G05	Heterozygous	Not harvested	Late	50	3	0	0	All Normal	Intermediate	58	1	0	0	All Normal
At5g50640	SAIL_255_G05	Heterozygous	Not harvested	Late	59	0	0	0	All Normal	Intermediate	65	0	0	0	All Normal
At5g50640	SALK_069636	Heterozygous	115605438	Late	64	1	0	0	All Normal	Intermediate	61	1	0	0	All Normal
At5g50640	SALK_069636	Heterozygous	115578046	Late	54	1	0	0	All Normal	Intermediate	38	13	0	0	All Normal
At5g50640	SALK_098015	Heterozygous	Not harvested	Late	31	9	0	0	All Normal	Intermediate	30	15	0	0	All Normal
At5g50640	SALK_098015	Heterozygous	Not harvested	Late	60	0	1	1.67	Red or Orange	Intermediate	62	1	0	0	All Normal
At5g55520	SALK_042967	Heterozygous	77182790	Late	57	0	1	1.75	Yellow	Intermediate	56	0	0	0	All Normal
At5g57460	SALK_071882	Heterozygous	92547552	Late	48	3	1	2.08	Red or Orange	Intermediate	48	0	1	2.08	Red or Orange
At5g58020	SALK_040515	Heterozygous	77182813	Late	56	0	13	23.21	Light Green;Yellow;Red or Orange	Intermediate	55	0	13	23.64	Light Green;Yellow
At5g60590	SALK_152667	Heterozygous	92547649	Late	28	16	6	21.43	Brown	Intermediate	21	12	5	23.81	Brown
At5g60590	SALK_152667	Heterozygous	92547321	Late	26	16	6	23.08	Brown	Intermediate	26	9	6	23.08	Brown;Red or Orange
At5g60750	SALK_035460	Heterozygous	84552978	Late	48	0	16	33.33	Brown;Red or Orange	Intermediate	47	0	11	23.4	Brown;Red or Orange
At5g60750	SALK_035460	Heterozygous	43434344	Late	50	0	12	24	Brown;White;Red or Orange	Intermediate	50	0	14	28	Brown;White;Yellow;Red or Orange
At5g60960	SAIL_868_D10	N/A	41344018	Late	29	12	0	0	All Normal	Intermediate	36	8	1	2.78	Light Green
At5g61210	SALK_075519	Heterozygous	84552013	Late	34	6	0	0	All Normal	Intermediate	58	0	0	0	All Normal
At5g61210	SALK_075519	Heterozygous	77184686	Late	53	0	0	0	All Normal	Intermediate	60	0	0	0	All Normal
At5g61210	SALK_126761	Heterozygous	84552040	Late	57	0	0	0	All Normal	Intermediate	63	0	1	1.59	Brown
At5g61210	SALK_126761	Heterozygous	84552035	Late	57	0	0	0	All Normal	Intermediate	66	0	0	0	All Normal
At5g61560	WISCDSLOXHS043_12B	Heterozygous	92547494	Late	48	0	3	6.25	Brown;Light Green	Intermediate	48	1	4	8.33	Light Green;Yellow
At5g61560	WISCDSLOXHS043_12B	Heterozygous	92547903	Late	54	0	1	1.85	Brown	Intermediate	55	0	10	18.18	Brown;Light Green;Yellow
At5g62370	SALK_024179	Homozygous	92547534	Late	58	0	0	0	All Normal	Intermediate	60	0	0	0	All Normal
At5g63060	SALK_116713	Heterozygous	92547701	Late	47	0	1	2.13	Red or Orange	Intermediate	41	0	0	0	All Normal
At5g64150	WISCDSLOXHS085_09H	Heterozygous	92547471	Late	60	1	1	1.67	Brown	Intermediate	58	0	0	0	All Normal
At5g64150	WISCDSLOXHS085_09H	Heterozygous	92547395	Late	47	0	0	0	All Normal	Intermediate	41	2	0	0	All Normal
At5g65560	SAIL_586_F04	Heterozygous	93029618	Late	48	0	8	16.67	Red or Orange	Intermediate	45	0	8	17.78	Brown;Light Green;Yellow
At5g65560	SAIL_586_F04	Heterozygous	93031709	Late	49	0	9	18.37	Brown;Red or Orange	Intermediate	40	0	7	17.5	Brown;Light Green;Yellow
At5g65560	SALK_019685	Heterozygous	Not harvested	Late	48	5	1	2.08	White	Intermediate	55	1	1	1.82	White
At5g65560	SALK_019685	Heterozygous	Not harvested	Late	49	3	0	0	All Normal	Intermediate	61	0	0	0	All Normal
