# Supplementary material for: Analysis of Essential Arabidopsis Nuclear Genes Encoding Plastid-Targeted Proteins
Source: PLoS One. 2013 Sep 4;8(9):e73291. doi: 10.1371/journal.pone.0073291 (PMC3762728; doi:10.1371/journal.pone.0073291)
Supplement: Table S6 — Germination and growth on supplemented media for all mutants assayed. (XLSX) [file pone.0073291.s010.xlsx]

## Sheet: Table S6
Rescued seedling classification a	Locus	Allele	Parent seed ID	Plate barcode b	Medium c	% seed germ	% abnor- mal seed- lings	Seedling Morphology d	Plate barcode	Medium c	% seed germ	% abnor- mal seed- lings	Seedling Morphology	Plate barcode	Medium c	% seed germ	% abnor- mal seed- lings	Seedling Morphology	Plate barcode	Medium c	% seed germ	% abnor- mal seed- lings	Seedling Morphology	Plate barcode	Medium c	% seed germ	% abnor- mal seed- lings	Seedling Morphology
3	At1g01090	SAIL_228_H08	93030683	P45636	1	100	10.2	Small, No true leaves	P45674	2	97.7	0	All Normal	ND	3				ND	4				ND	5
3	At1g01090	SAIL_228_H08	93030702	P46033	1	100	7.6	Small	P46032	2	100	0	All Normal	ND	3				ND	4				ND	5
3	At1g01090	WISCDSLOXHS111_07B	93030685	P45999	1	98	8.5	Small, Light green, No true leaves	P45998	2	100	0	All Normal	ND	3				ND	4				ND	5
5	At1g01550	SALK_014042	93030692	ND	1				P51394	2	95.5	18	small, light green, abnormal leaf shape	P51395	3	100	16.4	small, light green, abnormal leaf shape	P51396	4	97	25.7	small, light green, abnormal leaf shape	P51397	5	98.6	21.6	knobby tiny red & green leaves & knobby roots, biggest and most developed of all the media
5	At1g01550	SALK_014042	93030692	P50056	1	94	30.8	Small, Light green, Abnormal leaf shape	P50055	2	100	24	Small, Light green, Abnormal leaf shape	ND	3				ND	4				ND	5
5	At1g01550	SALK_014042	93028814	P50064	1	85	27	Small, Light green, Abnormal leaf shape, No true leaves	P50063	2	77	15.7	Small, Abnormal leaf shape	ND	3				ND	4				ND	5
	At1g02475	SAIL_880_E12	93030636	P52423	1	95.6	33	Small, No true leaves	P52422	2	98.5	0	All Normal	ND	3				ND	4				ND	5
	At1g02475	SAIL_880_E12	93030640	P52425	1	97.2	12.7	Small, Light green, Necrotic, No true leaves	P52424	2	98.5	0	All Normal	ND	3				ND	4				ND	5
2	At1g02890	SALK_050740	93029616	P50656	1	94	8.7	Small	P50655	2	98.6	0	All Normal	ND	3				ND	4				ND	5
3	At1g03475	SALK_025589	93030253	P46018	1	100	0	All Normal	P46019	2	100	0	All Normal	ND	3				ND	4				ND	5
3	At1g03475	SALK_025589	93030673	P46022	1	98.4	0	All Normal	P46023	2	98.5	0	All Normal	ND	3				ND	4				ND	5
3	At1g03910	SALK_094586	93029645	P50012	1	96.3	0	All Normal	P50011	2	100	0	All Normal	ND	3				ND	4				ND	5
3	At1g03910	SALK_094586	93029636	P50022	1	98.5	0	All Normal	P50629	2	100	0	All Normal	ND	3				ND	4				ND	5
5	At1g03910	WISCDSLOX363G08	77184709	P54041	1	100	6.5	Small	P54042	2	96.9	14	small, light green	P54043	3	100	16	small, light green	P54044	4	98.4	11.3	small	P54045	5	98.4	17.7	small, light green
5	At1g03910	WISCDSLOX363G08	77184709	P55084	1	98.4	6.5	small, light green	P55085	2	100	14.5	small, light green	ND	3				P55086	4	100	9.7	small, light green	P55087	5	100	22.5	small, light green
4a	At1g04940	SAIL_184_B05	93030709	P45961	1	95.5	0	All Normal	P45960	2	98.1	9.8	Small, Albino, No true leaves	ND	3				ND	4				ND	5
4a	At1g04940	SAIL_184_B05	93030701	ND	1				P51398	2	86	5.6	small, albino, abnormal leaf shape	P51399	3	81.4	1.4	small, albino, abnormal leaf shape	P51400	4	81.1	4.3	albino, no true leaves	P51401	5	80.3	1.4	small, albino, abnormal leaf shape
4a	At1g04940	SAIL_184_B05	93030701	P45959	1	95.7	25	Small, Light green, No true leaves	P45958	2	100	14.3	Small, Albino, No true leaves	ND	3				ND	4				ND	5
4a	At1g04940	SALK_039676	93030687	P48329	1	89.7	8.8	Small, Albino, No true leaves	P46034	2	90	10	Small, Albino, No true leaves	ND	3				ND	4				ND	5
4a	At1g04940	SALK_039676	93030700	P45625	1	82.4	23.5	Small, Light green, Albino, No true leaves	P45663	2	88.5	9	Small, Albino, No true leaves	ND	3				ND	4				ND	5
4a	At1g04940	SALK_039676	93030694	P45628	1	83.6	10.9	Small, Light green, Albino, No true leaves	P45666	2	98	20.8	Small, Albino, No true leaves	ND	3				ND	4				ND	5
2	At1g05385	SALK_093605	41343983	P54056	1	96.8	50	light green, no true leaves	P54057	2	100	11.3	small, light green, abnormal leaf shape	P54058	3	100	17.7	small, light green, abnormal leaf shape	P54059	4	100	8	small, light green	P54060	5	98.4	11.3	small, light green, abnormal leaf shape
	At1g06430	WISCDSLOX495F05	93028813	P46001	1	100	3.8	Small, No true leaves	P46000	2	98	0	All Normal	ND	3				ND	4				ND	5
	At1g06430	WISCDSLOX495F05	93030712	P46005	1	100	13	Small, Light green	P46004	2	100	4	Small, Abnormal leaf shape	ND	3				ND	4				ND	5
	At1g06430	WISCDSLOX495F05	93030698	P46009	1	100	18.4	Small, Abnormal leaf shape	P46008	2	100	0	All Normal	ND	3				ND	4				ND	5
	At1g06430	WISCDSLOX495F05	93030695	P46011	1	98	0	All Normal	P46010	2	100	0	All Normal	ND	3				ND	4				ND	5
	At1g06950	SALK_029701	93030681	P45639	1	95.5	20.9	Small, Necrotic	P45677	2	97.7	0	All Normal	ND	3				ND	4				ND	5
	At1g07705	SALK_062057	93030706	P45629	1	94.4	0	All Normal	P45667	2	96	0	All Normal	ND	3				ND	4				ND	5
4a	At1g08520	SALK_026379	93030693	ND	1				P51402	2	100	21.2	small, albino	P51403	3	95.2	12.7	small, albino	P51404	4	98.5	10.4	albino, no true leaves	P51405	5	98.5	16	small, albino
4a	At1g08520	SALK_026379	93030693	P45951	1	96.3	19.2	Small, Albino, No true leaves	P45950	2	100	19.2	Small, Albino, No true leaves	ND	3				ND	4				ND	5
4a	At1g08520	SALK_026379	93030684	P45953	1	90.5	27.1	Small, Light green, Albino, No true leaves	P45952	2	98.1	23.5	Small, Albino	ND	3				ND	4				ND	5
4a	At1g08520	SALK_150219	93030691	P45627	1	83.3	16.6	Small, Light green, Albino, Root Only, No true leaves	P45665	2	89.8	10.2	Small, Albino, No true leaves	ND	3				ND	4				ND	5
4a	At1g08520	SALK_150219	93030704	ND	1				P53417	2	96.8	22.2	albino, no true leaves	P53418	3	96.7	16.4	small, albino, no true leaves	P53420	4	94	19.7	albino, no true leaves	P53419	5	97	30.3	most albino ntl, 2 bigger albino/yellow with true leaves
4a	At1g08520	SALK_150219	93030704	P50066	1	94.2	26	Small, Albino, No true leaves	P50065	2	98.3	33.8	Small, Albino, Necrotic, No true leaves	ND	3				ND	4				ND	5
4c, 5	At1g09820	SALK_004666	93030705	P53463	1	85.5	9.7	light green, no true leaves	P53464	2	81	3	small	ND	3				P53465	4	73.4	18.75	light green, no true leaves	P53466	5	84.6	0	all normal
4c, 5	At1g09820	SALK_004666	93030705	P50068	1	77.7	8	Small, Light green, Root Only, No true leaves	P52632	2	67.7	0	All Normal	ND	3				ND	4				ND	5
4c, 5	At1g09820	SALK_004666	93030696	ND	1				P52881	2	73.2	2.8	small	P52882	3	77.8	3.2	small	P52883	4	81.1	8.7	small, light green, no true leaves	P52884	5	80	2.8	small
4c, 5	At1g09820	SALK_004666	93030696	P50592	1	80.5	0	All Normal	P50591	2	76	0	All Normal	ND	3				ND	4				ND	5
	At1g09820	SALK_048976	93030707	ND	1				P51378	2	86	13.6	small, fewer leaves, normal color yet distinct appearance	P51379	3	86.7	13.2	small, fewer leaves, normal color yet distinct appearance, same size as 0.5% sucrose but with some purpling	P51380	4	93.8	19	arrested phenotype	P51381	5	82.6	10.1	small, fewer leaves, normal color yet distinct appearance
4c, 5	At1g09820	SALK_048976	93030707	P53467	1	90.3	17	small, light green, no true leaves	P53468	2	93.6	11	small, abnormal leaf shape	ND	3				P53810	4	87.3	23.8	light green, no true leaves	P53811	5	85.7	19	small, abnormal leaf shape
4c, 5	At1g09820	SALK_048976	93030707	P50580	1	90.5	20.7	Small, Light green, No true leaves	P50069	2	95	10	Small, Abnormal leaf shape	ND	3				ND	4				ND	5
	At1g09840	SALK_016519	43476338	P53078	1	97.4	0	all normal	P53077	2	100	0	all normal	ND	3				ND	4				ND	5
2	At1g10480	SALK_144670	77184692	P45610	1	100	0	All Normal	P45649	2	98.4	0	All Normal	ND	3				ND	4				ND	5
1	At1g10910	SALK_002449	93030680	P50058	1	79.7	0	All Normal	P50057	2	84.9	0	All Normal	ND	3				ND	4				ND	5
1	At1g10910	SALK_002449	93030708	ND	1				P52885	2	77.3	0	all normal	P52886	3	81.7	0	all normal	P52887	4	84.3	0	all normal	P52888	5	88	0	all normal
1	At1g10910	SALK_002449	93030708	P50582	1	86	0	All Normal	P50581	2	85	0	All Normal	ND	3				ND	4				ND	5
1	At1g10910	SALK_030505	93030710	P50586	1	73	4.8	Small, Light green, No true leaves	P50585	2	76	0	All Normal	ND	3				ND	4				ND	5
2	At1g12000	SALK_054079	93031707	P50755	1	95.8	0	All Normal	P50754	2	98.6	0	All Normal	ND	3				ND	4				ND	5
2	At1g12350	SAIL_413_G11	93030658	P48335	1	98.5	0	All Normal	P48334	2	100	0	All Normal	ND	3				ND	4				ND	5
1	At1g12410	SALK_118775	93030682	ND	1				P52889	2	83.3	0	all normal	P52890	3	94	0	all normal	P52891	4	84.8	0	all normal	P52892	5	94	0	all normal
1	At1g12410	SALK_118775	93030682	P50060	1	94.6	0	All Normal	P50059	2	86.4	0	All Normal	ND	3				ND	4				ND	5
2 or 4c; high # arrested seedlings	At1g14810	SAIL_293_E04	111037811	P53416	1	98.5	28	small, light green, no true leaves	P53415	2	100	0	all normal	ND	3				ND	4				ND	5
2 or 4c; high # arrested seedlings	At1g14810	SAIL_293_E04	111037811	P54449	1	96.8	50	light green, no true leaves	P54450	2	98.4	0	all normal	P54451	3	94	0	all normal	P54452	4	96.8	50	light green, no true leaves	P54453	5	96.8	0	all normal
2 or 4c; high # arrested seedlings	At1g14810	SAIL_293_E04	111037814	P54606	1	95	50	light green, no true leaves	P54607	2	100	0	all normal	P54608	3	100	unknown	mold; discarded	P54609	4	100	50	light green, no true leaves	P54610	5	96.8	0	all normal
2 or 4c; high # arrested seedlings	At1g14810	SAIL_293_E04	111037814	P53426	1	97	38.2	small, light green, no true leaves	P53425	2	98.5	0	all normal	ND	3				ND	4				ND	5
4a	At1g15510	SALK_112251	92547673	ND	1				P52893	2	100	22.5	small, albino	P52894	3	98.5	24.2	small, albino	P52895	4	100	25.7	albino, no true leaves	P52896	5	100	16.4	small, albino
4a	At1g15510	SALK_112251	92547673	P51389	1	98.4	18.8	Small, Albino, No true leaves	P51388	2	98.5	21.2	Small, Light green, Albino, No true leaves	ND	3				ND	4				ND	5
4a	At1g21600	SALK_024431	92547322	ND	1				P51383	2	92.7	20.3	small, albino, light green	P51384	3	98.5	22.4	small, albino, light green	P51385	4	100	35.8	albino, no true leaves	P51386	5	100	14	small, albino, light green
4a	At1g21600	SALK_024431	92547322	P50652	1	94	28.6	Small, Albino, No true leaves	P50651	2	98.6	11.4	Small, Albino	ND	3				ND	4				ND	5
1	At1g21650	SALK_014008	93030669	ND	1				P52897	2	77	0	all normal	P52898	3	80.3	0	all normal	P52899	4	88.6	0	all normal	P52900	5	84.7	0	all normal
1	At1g21650	SALK_014008	93030669	P46030	1	71.9	0	All Normal	P46031	2	81.7	0	All Normal	ND	3				ND	4				ND	5
1	At1g21650	SALK_014008	93030668	P48337	1	72.9	0	All Normal	P48336	2	86.8	0	All Normal	ND	3				ND	4				ND	5
	At1g22300	WISCDSLOXHS036_10E	93030723	P45692	1	98.1	0	All Normal	P45691	2	98.5	0	All Normal	ND	3				ND	4				ND	5
	At1g22300	WISCDSLOXHS036_10E	93030721	P45694	1	92.9	0	All Normal	P45693	2	100	0	All Normal	ND	3				ND	4				ND	5
4d	At1g23400	SALK_008478	93030679	P45637	1	96	24.5	Small, Light green, Albino, No true leaves	P45675	2	93	16.7	Small, Light green, Abnormal leaf shape	ND	3				ND	4				ND	5
4d	At1g23400	SALK_008478	93030713	P48339	1	95.5	16.6	Small, Albino, No true leaves	P48338	2	100	25.9	Small, Albino, No true leaves	ND	3				ND	4				ND	5
4d	At1g23400	SALK_008478	93030714	P48341	1	93.8	13.8	Small, Albino, No true leaves	P48340	2	95.2	27.4	Small, Light green, Albino, No true leaves	ND	3				ND	4				ND	5
4d	At1g23400	SALK_008478	93030699	ND	1				P51697	2	100	22	small, albino, light green	P51698	3	98.5	21.2	small, albino, light green, necrotic	P51699	4	93.8	17	albino, no true leaves	P51700	5	98.5	25	small, albino, light green
4d	At1g23400	SALK_008478	93030699	P45635	1	91	17.7	Small, Light green, Albino, Root Only, No true leaves	P45673	2	97.8	28.3	Small, Light green	ND	3				ND	4				ND	5
2	At1g24490	SALK_136199	92547410	ND	1				P52901	2	94	0	all normal	P52902	3	100	0	all normal	P52903	4	98.6	8.5	small	P52904	5	97.2	0	all normal
2	At1g24490	SALK_136199	92547410	P52413	1	98.5	0	All Normal	P52404	2	97.2	0	All Normal	ND	3				ND	4				ND	5
2 or 4c; high # arrested seedlings	At1g25155	SALK_078433	111037787	P53428	1	100	59.7	small, light green, no true leaves	P53427	2	100	0	all normal	ND	3				ND	4				ND	5
2 or 4c; high # arrested seedlings	At1g25155	SALK_078433	111037809	P53432	1	100	58.7	light green, no true leaves	P53431	2	100	0	all normal	ND	3				ND	4				ND	5
2 or 4c; high # arrested seedlings	At1g25155	SALK_148023	77183182	P53390	1	97	13	small, no true leaves	P53389	2	98.5	0	all normal	ND	3				ND	4				ND	5
2 or 4c; high # arrested seedlings	At1g25155	WiscDsLox361C10	111037789	P53430	1	93.8	33.8	small, light green, no true leaves	P53429	2	97	0	all normal	ND	3				ND	4				ND	5
2 or 4c; high # arrested seedlings	At1g25155	WiscDsLox361C10	84551270	P54051	1	100	50	light green, no true leaves	P54052	2	96.8	0	all normal	P54053	3	100	0	all normal	P54054	4	96.9	50	light green, no true leaves	P54055	5	98.4	0	all normal
2 or 4c; high # arrested seedlings	At1g25155	WiscDsLox361C10	84551270	P53434	1	100	43.5	small, light green, no true leaves	P53433	2	100	0	all normal	ND	3				ND	4				ND	5
	At1g28140	SALK_103897	77183241	P54061	1	0	0	no germination	P54062	2	0	0	no germination	ND	3				ND	4				P54063	5	0	0	no germination
2	At1g32010	WiscDsLox457-460N14	92547783	P51714	1	94	0	All Normal	P51713	2	100	0	All Normal	ND	3				ND	4				ND	5
2	At1g32010	WiscDsLox457-460N14	92545449	P51734	1	98.5	0	All Normal	P51733	2	98.5	0	All Normal	ND	3				ND	4				ND	5
	At1g35210	SALK_129104	92545693	P51417	1	100	0	All Normal	P51416	2	98.5	0	All Normal	ND	3				ND	4				ND	5
1	At1g35680	SALK_096866	93031926	P54583	1	83.8	3.2	light green, no true leaves	P54584	2	95.2	0	all normal	P54585	3	92	0	all normal	P54586	4	77.4	9.7	light green, no true leaves	P54587	5	82.3	0	all normal
	At1g44446	SALK_085897	93030686	P48343	1	97	6	Small, Light green	P48342	2	98	0	All Normal	ND	3				ND	4				ND	5
	At1g44446	SALK_085897	93030697	P45640	1	97.9	15.2	Small, Light green	P45678	2	100	10.6	Small, Light green	ND	3				ND	4				ND	5
	At1g48490	SALK_152322	92545139	P51415	1	97.3	10.7	Small, Light green, No true leaves	P51414	2	100	0	All Normal	ND	3				ND	4				ND	5
4c	At1g50900	SALK_126967	111037740	P53392	1	95.5	25.3	small, no true leaves, light green	P53391	2	100	21.2	small, light green	ND	3				ND	4				ND	5
4c	At1g50900	SALK_126967	111037734	P53412	1	86.8	19.7	small, light green	P53411	2	85.7	24.3	small, light green, abnormal leaf shape	ND	3				ND	4				ND	5
4c	At1g50900	SALK_126967	111037734	P53812	1	75.4	50	light green, no true leaves	P53813	2	85.7	19	small, light green, abnormal leaf shape	ND	3				P53815	4	85.7	50	light green, no true leaves	P53816	5	76.2	22	small, light green, abnormal leaf shape
4c and 5	At1g50900	SALK_151530	77182837	ND	1				P52905	2	97	23.5	small, light green	P52906	3	97	28	small, light green	P52907	4	97	16	small, light green	P52908	5	98.4	35	small, light green
4c and 5	At1g50900	SALK_151530	77182837	P53562	1	98.4	17	small, light green	P53563	2	100	22.5	small, light green	ND	3				P53564	4	100	25.4	small, light green	P53565	5	100	32.8	small, light green
4c and 5	At1g50900	SALK_151530	77182837	P52667	1	98.5	26	Small, Light green, Abnormal leaf shape	P52666	2	95.5	20.9	Small, Light green, Abnormal leaf shape	ND	3				ND	4				ND	5
2	At1g54500	WISCDSLOXHS187_05C	93029955	ND	1				P52927	2	100	0	all normal	P52928	3	100	0	all normal	P52929	4	100	0	all normal	P52930	5	98.5	0	all normal
2	At1g54500	WISCDSLOXHS187_05C	93029955	P52690	1	96.8	0	all normal	P52689	2	95.8	0	all normal	ND	3				ND	4				ND	5
	At1g54520	GT_3_1368	93029664	P48389	1	94.2	36	Small, Light green, No true leaves	P48388	2	96.4	0	All Normal	ND	3				ND	4				ND	5
	At1g55650	SAIL_242_G06	92547435	P51716	1	100	0	All Normal	P51715	2	100	0	All Normal	ND	3				ND	4				ND	5
4d	At1g58290	SALK_053036	92547560	ND	1				P52935	2	100	28.3	small, light green	P52936	3	100	30	light green	P52937	4	97	16.4	small, albino, light green	P52938	5	100	27.7	small, light green
4d	At1g58290	SALK_053036	92547560	P51750	1	93	24	Small, Albino, No true leaves	P51749	2	100	30	Small, Light green, Abnormal leaf shape	ND	3				ND	4				ND	5
4d	At1g58290	SALK_053036	92547334	P51766	1	97	23.5	Small, Light green	P51765	2	100	29	Small, Light green	ND	3				ND	4				ND	5
	At1g59453	SALK_008448	92547765	P50811	1	97	13.4	Small, Light green, Abnormal leaf shape	ND	2				ND	3				ND	4				ND	5
	At1g59453	SALK_008448	92547468	P50813	1	97	16.4	Small, No true leaves	P50812	2	98.5	0	All Normal	ND	3				ND	4				ND	5
	At1g59453	SALK_137399	77184693	P45272	1	96.5	0	All Normal	P45648	2	100	0	All Normal	ND	3				ND	4				ND	5
	At1g62620	SALK_017155	93030652	P48345	1	97	4.3	Small, Light green	P48344	2	100	0	All Normal	ND	3				ND	4				ND	5
	At1g62620	SALK_017155	93029640	P50018	1	97	8.3	Small, Light green	P50017	2	97	0	All Normal	ND	3				ND	4				ND	5
	At1g62620	SALK_017155	93029628	P50030	1	100	22	Small, Light green, No true leaves	P50029	2	100	0	All Normal	ND	3				ND	4				ND	5
	At1g63340	SALK_110671	84552047	P45617	1	92.8	0	All Normal	P45655	2	96.9	0	All Normal	ND	3				ND	4				ND	5
	At1g63340	SALK_110671	77183840	P45623	1	96	0	All Normal	P45661	2	100	0	All Normal	ND	3				ND	4				ND	5
2	At1g63400	SALK_145752	92547710	P51409	1	98.5	0	All Normal	P51408	2	100	0	All Normal	ND	3				ND	4				ND	5
2	At1g63400	SALK_145752	92547274	P51413	1	98.6	0	All Normal	P51412	2	100	0	All Normal	ND	3				ND	4				ND	5
4a, 4d	At1g63970	SALK_002470	93029654	P48391	1	97	27	Small, Albino, No true leaves	P48390	2	97	22.5	Small, Albino, Abnormal leaf shape	ND	3				ND	4				ND	5
4a, 4d	At1g63970	SALK_002470	93029637	ND	1				P51701	2	100	36	albino, abnormal leaf shape	P51702	3	100	25.7	albino, abnormal leaf shape	P51703	4	94	17.6	albino, no true leaves	P51704	5	100	25.7	albino, abnormal leaf shape
4a, 4d	At1g63970	SALK_002470	93029637	P50020	1	94.4	18	Small, Albino, No true leaves	P50019	2	97	27.7	Small, Albino, Abnormal leaf shape	ND	3				ND	4				ND	5
1	At1g65080	SAIL_647_E12	93030718	ND	1				P52939	2	77.6	0	all normal	P52940	3	82	0	all normal	P52941	4	70.6	0	all normal	P52942	5	92.8	0	all normal
1	At1g65080	SAIL_647_E12	93030718	P50052	1	80	4.7	Small, Albino, No true leaves	P50051	2	73.7	0	All Normal	ND	3				ND	4				ND	5
1	At1g65080	SALK_098940	93030648	P48347	1	78	0	All Normal	P48346	2	70	0	All Normal	ND	3				ND	4				ND	5
1	At1g65080	SALK_098940	93030645	ND	1				P52943	2	89	0	all normal	P52944	3	80.3	0	all normal	P52945	4	77.7	12.7	light green, no true leaves	P52946	5	81.8	0	all normal
1	At1g65080	SALK_098940	93030645	P48349	1	69	0	All Normal	P48348	2	79	0	All Normal	ND	3				ND	4				ND	5
5	At1g66670	SALK_065330	93029644	ND	1				P51705	2	95.5	24	small, light green, albino, abnormal leaf shape	P51706	3	98.4	23.4	small, light green, albino, abnormal leaf shape	P51707	4	94.4	22	light green, no true leaves, abnormal leaf shape	P51708	5	95.3	21.5	small, light green, albino, abnormal leaf shape
5	At1g66670	SALK_065330	93029644	P53570	1	95	19.3	light green, no true leaves	P53571	2	98.4	15.9	small, light green, abnormal leaf shape	ND	3				P53572	4	95.3	8	light green, no true leaves	P53573	5	93.5	11.3	small, light green, abnormal leaf shape
5	At1g66670	SALK_065330	93029644	P50014	1	89.3	18.7	Small, Light green, Abnormal leaf shape, No true leaves	P50013	2	97	24.2	Small, Light green, Abnormal leaf shape	ND	3				ND	4				ND	5
5	At1g66670	SALK_065330	93029633	P53566	1	95	13	light green, no true leaves	P53567	2	92.3	15.3	small, light green, abnormal leaf shape	ND	3				P53568	4	93.5	30.6	light green, no true leaves	P53569	5	88.7	17.7	small, light green, albino, no true leaves, abnormal leaf shape
5	At1g66670	SALK_065330	93029633	P50032	1	93	18	Small, Light green, Root Only, No true leaves	P50031	2	97	21.9	Small, Light green, Abnormal leaf shape	ND	3				ND	4				ND	5
1	At1g68730	SAIL_390_G11	93030633	P48393	1	70	18	Small, Abnormal leaf shape, No true leaves	P48392	2	77	25	Small, Abnormal leaf shape	ND	3				ND	4				ND	5
1	At1g68730	SAIL_390_G11	93028877	ND	1				P51721	2	79	0	all normal	P51722	3	78	0	all normal	P51723	4	71	0	all normal	P51724	5	72.8	0	all normal
1	At1g68730	SAIL_390_G11	93028877	P48395	1	68	11	Small, No true leaves	P48394	2	75	3.75	Small, Abnormal leaf shape	ND	3				ND	4				ND	5
4b	At1g68890	SAIL_184_D06	84551245	P53394	1	94.8	26	albino, no true leaves	P53393	2	100	20	small, light green	ND	3				ND	4				ND	5
4b	At1g68890	SAIL_184_D06	84551245	P54601	1	95	16	albino, no true leaves	P54602	2	100	14	small, light green, no true leaves, abnormal leaf shape	P54603	3	98.4	20.6	small, light green, abnormal leaf shape	P54604	4	95.3	15.6	albino, no true leaves	P54605	5	98.4	35	small, light green, albino, necrotic, abnormal leaf shape
	At1g71180	SAIL_389_F11	92547252	P51690	1	100	20.3	Small, No true leaves	P51689	2	98.6	0	All Normal	ND	3				ND	4				ND	5
	At1g71180	SAIL_389_F11	92547902	P51694	1	94.4	0	All Normal	P51693	2	98.5	0	All Normal	ND	3				ND	4				ND	5
4b	At1g71720	SAIL_162_G11	92547656	P50815	1	98.6	25	Small, Albino, No true leaves	P50814	2	98.6	30	Small, Light green, Albino	ND	3				ND	4				ND	5
4b	At1g71720	SAIL_162_G11	92547198	ND	1				P50818	2	95.4	17	small, albino, light green	P50819	3	93	23.6	small, albino, light green	P50822	4	98.5	30.4	albino, no true leaves	P50821	5	100	18.8	small, albino, light green
4b	At1g71720	SAIL_162_G11	92547198	P51354	1	98.5	22.8	Small, Albino, No true leaves	P51353	2	93	20.5	Small, Light green, Albino	ND	3				ND	4				ND	5
4d	At1g71720	SALK_107226	77184685	P45619	1	90	25	Small, Light green, Albino, No true leaves	P45657	2	90.7	18.5	Small, Light green, No true leaves	ND	3				ND	4				ND	5
4d	At1g71720	SALK_107226	77183836	ND	1				P53421	2	98.5	20.3	small, albino, light green, no true leaves	P53422	3	97	28	small, albino, light green	P53424	4	94	25.4	albino, no true leaves	P53423	5	97	20.3	small, albino, light green, no true leaves
4d	At1g71720	SALK_107226	77183836	P45622	1	97	13.2	Small, Albino, No true leaves	P45660	2	96	17.3	Small, Albino, No true leaves	ND	3				ND	4				ND	5
1	At1g80070	SAIL_905_A07	93029648	P49986	1	74.6	0	All Normal	P49985	2	79	0	All Normal	ND	3				ND	4				ND	5
1	At1g80070	SAIL_905_A07	93029651	P48399	1	72.6	0	All Normal	P48398	2	69	0	All Normal	ND	3				ND	4				ND	5
1	At1g80070	SAIL_905_A07	93029641	P50016	1	68.5	0	All Normal	P50015	2	74.6	0	All Normal	ND	3				ND	4				ND	5
1	At1g80070	SAIL_905_A07	93029624	P50028	1	82	0	All Normal	P50027	2	83	0	All Normal	ND	3				ND	4				ND	5
4c	At1g80270	SAIL_367_A06	93028871	ND	1			no images	P51725	2	98.5	15	small, abnormal leaf shape	P51726	3	98.5	15.3	small, abnormal leaf shape	P51727	4	97	23.9	small, light green, abnormal leaf shape, no true leaves	P51728	5	98.5	27	small, abnormal leaf shape
4c	At1g80270	SAIL_367_A06	93028871	ND	1				P52951	2	97.3	29	small, light green	P52952	3	95.6	13.2	small, light green	P52953	4	94	10.4	small, light green	P52954	5	100	22.2	small, light green
4c	At1g80270	SAIL_367_A06	93028871	P53578	1	92	40.6	light green, no true leaves	P53579	2	95	16	small, abnormal leaf shape	ND	3				P53580	4	95	41.2	light green, no true leaves	P53581	5	98.4	32.2	small, abnormal leaf shape
4c	At1g80270	SAIL_367_A06	93028871	P48401	1	97	25.7	Small, Light green, No true leaves	P48400	2	97	18	Small, Abnormal leaf shape	ND	3				ND	4				ND	5
4c	At1g80270	SAIL_367_A06	93028870	P48403	1	100	18	Small, Light green, No true leaves	P48402	2	100	16	Small	ND	3				ND	4				ND	5
4c	At1g80270	SAIL_367_A06	93029656	P48405	1	97	15.6	Small, Light green, No true leaves	P48404	2	100	17	Small	ND	3				ND	4				ND	5
3	At1g80600	SAIL_1171_B12	77183816	P54046	1	100	0	all normal	P54047	2	100	unknown	mold - discarded	P54048	3	98.4	0	all normal	P54049	4	98.4	0	all normal	P54050	5	100	0	all normal
1	At1g80600	SALK_004776	93029635	P50024	1	86.7	0	All Normal	P50023	2	82	0	All Normal	ND	3				ND	4				ND	5
1	At1g80600	SALK_004776	93029623	P50026	1	91.6	0	All Normal	P50025	2	94.5	0	All Normal	ND	3				ND	4				ND	5
	At1g80770	SALK_048569	84552044	P45987	1	98	14.5	Small, No true leaves	P45986	2	100	0	All Normal	ND	3				ND	4				ND	5
4a low rescue rate	At2g03050	SALK_020778	77184687	ND	1				P52955	2	81.3	1.3	small	P52956	3	91	6	small albino	P52957	4	76.9	0	all normal	P52958	5	80.6	0	all normal
4a low rescue rate	At2g03050	SALK_020778	77184687	P50040	1	74.7	7	Small, Albino, No true leaves	P50039	2	70.9	11.4	Small, Albino, Abnormal leaf shape	ND	3				ND	4				ND	5
4a low rescue rate	At2g03050	SALK_020778	77184690	P50042	1	76	0	All Normal	P50041	2	67	0	All Normal	ND	3				ND	4				ND	5
1	At2g04030	SAIL_1146_C09	84551269	P53436	1	66	6.5	no true leaves	P53435	2	79.6	?	contaminated, discarded after counting germination	ND	3				ND	4				ND	5
1	At2g04030	SAIL_1146_C09	111037815	P53442	1	79	25	light green, no true leaves	P53441	2	66	0	all normal	ND	3				ND	4				ND	5
1	At2g04030	SAIL_747_D04	84551268	P53438	1	78.8	19	small, light green, no true leaves	P53437	2	72.6	0	all normal	ND	3				ND	4				ND	5
1	At2g04030	SAIL_747_D04	111037400	P53460	1	70.3	26.5	light green, no true leaves	P53459	2	73	0	all normal	ND	3				ND	4				ND	5
1	At2g04030	SALK_120525	111037764	P53440	1	54.5	0	all normal	P53439	2	66.7	0	all normal	ND	3				ND	4				ND	5
1	At2g04030	SALK_120525	111037785	P53462	1	71.9	34.4	light green, no true leaves	P53461	2	73	0	all normal	ND	3				ND	4				ND	5
	At2g05185	SALK_080397	92547483	ND	1				P53443	2	100	0	all normal	P53444	3	100	NA	contamination - discarded	P53445	4	100	0	all normal	P53446	5	98.4	0	all normal
	At2g05185	SALK_080397	92547483	P53074	1	100	0	all normal	P53073	2	100	0	all normal	ND	3				ND	4				ND	5
3	At2g16440	SALK_019767	93029655	P48407	1	93	15	Small, Light green	P48406	2	97	0	All Normal	ND	3				ND	4				ND	5
3	At2g16440	SALK_019767	93029646	P50008	1	100	17	Small, Light green, No true leaves	P50007	2	95.5	0	All Normal	ND	3				ND	4				ND	5
4d	At2g20020	SALK_021969	77182799	ND	1				P53053	2	100	23.9	small, light green, albino, abnormal leaf shape	P53054	3	97	30	small, light green, albino, abnormal leaf shape	P53055	4	97	?	contamination; discarded, but there were tiny albino barely germinated seedlings early on	P53056	5	100	20.6	small, light green, albino, abnormal leaf shape
4d	At2g20020	SALK_021969	77182799	P52659	1	100	20.3	Small, Albino, No true leaves	P52658	2	98.5	22.7	Small, Light green, Abnormal leaf shape	ND	3				ND	4				ND	5
4d	At2g20020	SALK_021969	77182824	P52663	1	100	30.7	Small, Albino, No true leaves	P52662	2	98.6	28.6	Small, Light green, Albino, Abnormal leaf shape	ND	3				ND	4				ND	5
1	At2g20690	SALK_058595	77184756	ND	1				P53061	2	97	?	contamination - discarded	P53062	3	91	0	all normal	P53063	4	90	0	all normal	P53064	5	91	0	all normal
1	At2g20690	SALK_058595	77184756	P52704	1	92.5	0	all normal	P52703	2	94	0	all normal	ND	3				ND	4				ND	5
4c	At2g21380	FLAG_299H06	92545514	ND	1				P53065	2	95.6	24.6	small, light green, necrotic	P53066	3	97	18	small, light green, necrotic	P53067	4	98.5	20.3	small, light green, necrotic	P53068	5	98.5	26	small, light green, necrotic
4c	At2g21380	FLAG_299H06	92545514	P52876	1	98.6	15.5	small, necrotic	P52875	2	95.8	0	all normal	ND	3				ND	4				ND	5
4c	At2g21380	FLAG_299H06	92545514	P53582	1	98.4	14.3	small, albino, necrotic, light green	P53583	2	100	17	small, albino, necrotic, light green	ND	3				P53584	4	97	17	small, albino, necrotic, light green	P53585	5	100	13	small, albino, necrotic, light green
3	At2g21860	GABI_823D05	93030357	P46012	1	98.2	7.4	Small, Necrotic	P46013	2	97.9	0	All Normal	ND	3				ND	4				ND	5
3	At2g21860	GABI_823D05	93030674	P46020	1	94	6.5	Small	P46021	2	100	0	All Normal	ND	3				ND	4				ND	5
3	At2g21860	SALK_117489	93031699	P50761	1	100	0	All Normal	P50760	2	100	0	All Normal	ND	3				ND	4				ND	5
3	At2g21860	SALK_117489	93031692	P50783	1	98.5	6.6	Small, No true leaves	P50782	2	100	0	All Normal	ND	3				ND	4				ND	5
3?	At2g26100	FLAG_245F02	93030663	P52635	1	97	0	Small, No true leaves	P52634	2	100	0	All Normal	ND	3				ND	4				ND	5
	At2g27950	SAIL_683_G01	93030634	P50620	1	96	6.7	Small, Light green, No true leaves	P50619	2	96	0	All Normal	ND	3				ND	4				ND	5
	At2g27950	SAIL_683_G01	93029666	P50626	1	94.8	19.5	Small, Light green, No true leaves	P50625	2	97.5	0	All Normal	ND	3				ND	4				ND	5
1	At2g28390	SALK_039520	92547414	P50759	1	77.8	0	All Normal	P50758	2	78	0	All Normal	ND	3				ND	4				ND	5
1	At2g28390	SALK_039520	93029614	P50777	1	79	12.7	Small, Light green, No true leaves	ND	2				ND	3				ND	4				ND	5
1	At2g28390	SALK_075382	93031696	ND	1				P53069	2	75.7	6.7	small	P53070	3	74.2	3	small	P53071	4	75.3	0	all normal	P53072	5	78.3	4.3	small
1	At2g28390	SALK_075382	93031696	P50763	1	81	0	All Normal	P50762	2	78	0	All Normal	ND	3				ND	4				ND	5
1	At2g28390	SALK_075382	93031722	P50791	1	84.2	10.5	Small, Root Only, No true leaves	P50790	2	71	0	All Normal	ND	3				ND	4				ND	5
2, may be 4c but note B5 vitamins contain thiamine	At2g29630	SAIL_793_H10	92547561	ND	1				P53079	2	100	0	all normal	P53080	3	100	0	all normal	P53082	4	100	18.3	small, light green, no true leaves	P53081	5	98.5	0	all normal
2, may be 4c but note B5 vitamins contain thiamine	At2g29630	SAIL_793_H10	92547561	P51371	1	97	30	Small, Light green, No true leaves	P51370	2	96.8	0	All Normal	ND	3				ND	4				ND	5
2, may be 4c but note B5 vitamins contain thiamine	At2g29630	SAIL_793_H10	92547327	P51375	1	92.6	29.4	Small, Light green, No true leaves	P51374	2	95.7	0	All Normal	ND	3				ND	4				ND	5
2, may be 4c but note B5 vitamins contain thiamine	At2g29630	SALK_011114	93030650	P48351	1	97	18.3	Small, Light green, No true leaves	P48350	2	98	0	All Normal	ND	3				ND	4				ND	5
2, may be 4c but note B5 vitamins contain thiamine	At2g29630	SALK_011114	93030649	P48353	1	100	12.3	Small, Light green, No true leaves	P48352	2	97	0	All Normal	ND	3				ND	4				ND	5
2, may be 4c but note B5 vitamins contain thiamine	At2g29630	SALK_016359	93030644	P48355	1	100	0	All Normal	P48354	2	98.6	0	All Normal	ND	3				ND	4				ND	5
2, may be 4c but note B5 vitamins contain thiamine	At2g29630	SALK_016359	93030631	P48357	1	95.5	0	All Normal	P48356	2	100	0	All Normal	ND	3				ND	4				ND	5
1	At2g31530	SAIL_445_D07	77187028	P52878	1	54	0	all normal	P52877	2	76.7	0	all normal	ND	3				ND	4				ND	5
2 or 3	At2g33100	SALK_043260	84553284	P50751	1	97	0	All Normal	P50750	2	100	0	All Normal	ND	3				ND	4				ND	5
2 or 3	At2g33100	SALK_043260	93031700	P50781	1	97	9	Small, Light green, No true leaves	ND	2				ND	3				ND	4				ND	5
2	At2g39080	SALK_006849	93030957	P50807	1	97	0	All Normal	P50806	2	98.5	0	All Normal	ND	3				ND	4				ND	5
2	At2g39080	SALK_006849	92545096	P50817	1	98.5	0	All Normal	P50816	2	100	0	All Normal	ND	3				ND	4				ND	5
	At2g39080	SALK_087872	93031721	P50789	1	98.5	18	Small, No true leaves	P50788	2	100	0	All Normal	ND	3				ND	4				ND	5
3	At2g40490	SAIL_355_D11	93031690	P50779	1	100	0	All Normal	ND	2				ND	3				ND	4				ND	5
3	At2g40490	SAIL_355_D11	93030949	P52676	1	98.5	0	All Normal	P52675	2	100	0	All Normal	ND	3				ND	4				ND	5
4c low rescue rate	At2g40490	SAIL_574_B06	84553272	P50771	1	97	13.6	Small, Light green, No true leaves	P50770	2	100	5.5	Small, Light green	ND	3				ND	4				ND	5
4c low rescue rate	At2g41670	FLAG_027D04	93030919	ND	1				P52366	2	82.2	9.6	small, necrotic, abnormal leaf shape	P52367	3	79.5		Contamination - discarded	P52368	4	90.7	10.6	no true leaves	P52369	5	90.1	5.6	small, abnormal leaf shape
4c low rescue rate	At2g41670	FLAG_027D04	93030919	P53586	1	76.5	0	many arrested	P53587	2	76.5	0	there is one distinctive seedling like on suc+aa	ND	3				P53588	4	82.3	17.7	small, light green, no true leaves	P53589	5	87	13	small, abnormal leaf shape
4c low rescue rate	At2g41670	FLAG_027D04	93030919	P54454	1	86	14	light green, no true leaves	P54455	2	80	8	small, abnormal leaf shape	P54456	3	80.9	5	small, abnormal leaf shape	P54457	4	80	18.75	light green, no true leaves	P54458	5	82.2	3	small, abnormal leaf shape
4c low rescue rate	At2g41670	FLAG_027D04	93030919	P50787	1	83	0	All Normal	P50786	2	92	9.3	Small, Abnormal leaf shape	ND	3				ND	4				ND	5
1	At2g41950	SAIL_437_B09	92547542	P51710	1	69.2	0	All Normal	P51709	2	78.8	0	All Normal	ND	3				ND	4				ND	5
1	At2g41950	SAIL_437_B09	92547745	P51732	1	73	0	All Normal	P51731	2	73	0	All Normal	ND	3				ND	4				ND	5
2?	At2g43250	SALK_144233	93029661	P48411	1	97	0	All Normal	P48410	2	95	0	All Normal	ND	3				ND	4				ND	5
2	At2g43710	SALK_036854	93030646	P48359	1	98.6	12.5	Small, Light green, No true leaves	P48358	2	100	0	All Normal	ND	3				ND	4				ND	5
2	At2g43710	SALK_039852	84553290	P50664	1	98.6	0	All Normal	P50663	2	98.6	0	All Normal	ND	3				ND	4				ND	5
	At2g45440	SALK_017267	111037765	P53555	1	100	25.8	small, light green, no true leaves	P53554	2	97	0	all normal	ND	3				ND	4				ND	5
2	At2g45440	SALK_021691	72029068	P53396	1	98.5	16	light green, no true leaves	P53395	2	98.5	0	all normal	ND	3				ND	4				ND	5
1	At3g01120	SALK_124839	84551255	ND	1				P54597	2	88.9	0	all normal	P54598	3	81.25	0	all normal	P54599	4	80	50	light green, no true leaves	P54600	5	77.6	0	all normal
1	At3g01120	SALK_124839	84551255	P53557	1	87.9	50	light green, no true leaves	P53556	2	77	?	contaminated, discarded after counting germination	ND	3				ND	4				ND	5
4c	At3g01800	SALK_140411	93031697	P50769	1	92.3	21.5	Small, Light green, No true leaves	P50768	2	97	23	Small, Light green	ND	3				ND	4				ND	5
4c	At3g01800	SALK_140411	93029617	ND	1				P52370	2	97.3	16	small, abnormal leaf shape	P52371	3	94.3	8.5	small, abnormal leaf shape	P52372	4	90	21.4	light green, no true leaves	P52373	5	92.7	23	small, abnormal leaf shape
4c	At3g01800	SALK_140411	93029617	P50773	1	91	23	Small, Light green, No true leaves	P50772	2	98.5	15.7	Small, Light green	ND	3				ND	4				ND	5
	At3g03630	SALK_049465	84552974	P45641	1	95.5	0	All Normal	P45642	2	100	0	All Normal	ND	3				ND	4				ND	5
	At3g03630	SALK_049465	72033232	P45681	1	100	0	All Normal	P45682	2	100	0	All Normal	ND	3				ND	4				ND	5
2	At3g05100	SAIL_315_A11	93030720	P45966	1	100	0	All Normal	P45967	2	100	0	All Normal	ND	3				ND	4				ND	5
5	At3g12290	SALK_015165	77182848	ND	1				P52947	2	100	30	small, necrotic	P52948	3	98.5	12.3	small, necrotic	P52949	4	100	27.7	small, necrotic	P52950	5	100	22.7	small, necrotic
5	At3g12290	SALK_015165	77182848	P53574	1	100	14.5	small, abnormal leaf shape, necrotic	P53575	2	98.4	25.8	small, abnormal leaf shape, necrotic	ND	3				P53576	4	100	14.2	small, abnormal leaf shape, necrotic	P53577	5	98.4	17.7	small, abnormal leaf shape, necrotic
5	At3g12290	SALK_015165	77182848	P52665	1	95.5	24.2	Small, Abnormal leaf shape	P52664	2	98.6	22.5	Small, Abnormal leaf shape, Necrotic, No true leaves	ND	3				ND	4				ND	5
5	At3g12290	SALK_039538	115604604	P54631	NS	100	13	Small, abnormal leaf shape, dark green	P54632	S	100	21	Small, abnormal leaf shape, dark green, purple, necrotic, no true leaves	P54633	2 % S	100	9.7	Small, abnormal leaf shape, dark green, purple, necrotic, no true leaves	P54634	NS + aa	100	21	Small, abnormal leaf shape, dark green, purple, necrotic, no true leaves	P54635	S + aa	100	22.5	Small, abnormal leaf shape, dark green, purple, necrotic, no true leaves
5	At3g12290	WiscDsLox244C04	115578023	P54636	NS	100	8	Small, abnormal leaf shape, dark green	P54637	S	100	25.8	No true leaves, necrotic	ND	2 % S				ND	NS + aa				P54638	S + aa	100	20.3	Small, abnormal leaf shape, dark green, purple, necrotic, no true leaves
	At3g12290	WiscDsLox244C04	115578030	P54639	NS	100	23.8	Small, abnormal leaf shape, dark green, purple	ND	S				ND	2 % S				ND	NS + aa				P54640	S + aa	98.4	19.3	Small, abnormal leaf shape, dark green, purple, necrotic, no true leaves
4c	At3g12590	SALK_044513	93031698	ND	1				P52396	2	98.4	19	small, abnormal leaf shape	P52397	3	97	13	small, abnormal leaf shape	P52398	4	95.5	16.6	no true leaves	P52399	5	98.6	25	small, abnormal leaf shape
4c	At3g12590	SALK_044513	93031698	P50767	1	97	14	Small, No true leaves	P50766	2	98.4	19	Small	ND	3				ND	4				ND	5
4c	At3g12590	SALK_129651	93031704	ND	1				P52400	2	97	12	small, abnormal leaf shape	P52401	3	97	10.3	small, abnormal leaf shape	P52402	4	92	15.6	no true leaves	P52403	5	100	14.5	small, abnormal leaf shape
4c	At3g12590	SALK_129651	93031704	P50757	1	98.4	8	Small, Light green, No true leaves	P50756	2	100	15	Small	ND	3				ND	4				ND	5
4c	At3g12590	SALK_129651	93031695	P50765	1	95	9.6	Small, No true leaves	P50764	2	100	12.5	Small	ND	3				ND	4				ND	5
2	At3g14530	SAIL_1148_A03	93030570	P52880	1	97	0	all normal	P52879	2	100	0	all normal	ND	3				ND	4				ND	5
	At3g14900	SALK_123989	92547365	P52910	1	74.6	0	all normal	P52909	2	89	0	all normal	ND	3				ND	4				ND	5
1	At3g15190	SALK_094710	93029615	ND	1				P53083	2	80.6	0	all normal	P53084	3	78	0	all normal	P53085	4	79	19.4	light green, no true leaves	P53086	5	68.5	0	all normal
1	At3g15190	SALK_094710	93029615	P53590	1	79.4	27	small, light green, no true leaves	P53591	2	78.1	0	all normal	ND	3				P53592	4	79	6	light green, no true leaves	P53593	5	85.5	6	light green
1	At3g15190	SALK_094710	93029615	P50775	1	70.3	0	All Normal	P50774	2	70.4	0	All Normal	ND	3				ND	4				ND	5
4a, 5	At3g15190	SALK_132553	93031694	ND	1				P52405	2	98.5	33	small, albino, light green, abnormal leaf shape, no true leaves	P52406	3	98.7	31.6	small, albino, light green, abnormal leaf shape, no true leaves	P52407	4	98.5	27.7	albino, no true leaves	P52408	5	98.5	30.4	small, albino, light green, abnormal leaf shape, no true leaves
4a, 5	At3g15190	SALK_132553	93031694	P53604	1	98.4	24.2	albino, light green, no true leaves	P53605	2	100	13	small, albino, light green, abnormal leaf shape	ND	3				P53606	4	100	30	small, albino, light green, abnormal leaf shape, no true leaves	P53607	5	100	20.6	small, light green, abnormal leaf shape
4a, 5	At3g15190	SALK_132553	93031694	P50785	1	98.5	21.4	Small, Albino, No true leaves	P50784	2	98.5	26	Small, Light green, Albino	ND	3				ND	4				ND	5
4b	At3g17930	FLAG_202E10	93030662	P53608	1	96.7	29	albino, no true leaves	P53609	2	100	18	small, light green	ND	3				P53610	4	100	29	albino, no true leaves	P53611	5	100	19.3	small, light green
4b	At3g17930	FLAG_202E10	93030662	P54574	1	98.4	20.3	albino, no true leaves	P54575	2	93.6	20.6	small, albino, light green	P54576	3	98.4	27.4	small, albino, light green, necrotic	P54577	4	97	20.3	albino, no true leaves	P54578	5	98.5	23	small, light green, albino
4b	At3g17930	FLAG_202E10	93030662	P48361	1	96.8	14.5	Small, Albino, No true leaves	P48360	2	95.6	19.1	Small, Light green, Albino	ND	3				ND	4				ND	5
4b	At3g17930	SALK_088638	93032194	ND	1				P50823	2	96.8	23.8	tiny light green	P50824	3	98.4	20.6	small light green, bigger than 0.5% sucrose	P50827	4	98.5	22	tiny albino ntl	P50826	5	98.5	26	small light green, best growth
4b	At3g17930	SALK_088638	93032194	P53616	1	96.7	16.1	albino, no true leaves	P53617	2	100	27	small, albino, light green	ND	3				P53618	4	96.8	28.5	albino, no true leaves	P53619	5	98.4	19	small, albino, light green, necrotic
4b	At3g17930	SALK_088638	93032194	P50753	1	95.8	18	Small, Albino, No true leaves	P50752	2	100	25	Small, Light green, Albino	ND	3				ND	4				ND	5
4c	At3g18100	SALK_009892	93031705	ND	1				P52409	2	100	17	small, abnormal leaf shape	P52410	3	91.3	20.2	small, abnormal leaf shape	P52411	4	94	?	plate contaminated and discarded	P52412	5	100	14.7	small, abnormal leaf shape
4c	At3g18100	SALK_009892	93031705	ND	1				P53087	2	95.6	20.6	small, abnormal leaf shape	P53088	3	92.4	15	small, abnormal leaf shape	P53089	4	97	11	small, light green, abnormal leaf shape	P53090	5	94	12	small, abnormal leaf shape
4c	At3g18100	SALK_009892	93031705	P50795	1	97	22	Small, Necrotic	P50794	2	97	10.7	Small	ND	3				ND	4				ND	5
4c	At3g18100	SALK_009892	93031708	P50797	1	98.5	10.4	Small	P50796	2	96	20.8	Small	ND	3				ND	4				ND	5
	At3g20320	SALK_022616	93030319	P46014	1	98.1	9.6	Small, Necrotic	P46015	2	100	2.3	Small, Necrotic	ND	3				ND	4				ND	5
3	At3g20330	GABI_294A09	77189415	P45685	1	100	0	All Normal	P45686	2	100	0	All Normal	ND	3				ND	4				ND	5
3	At3g20330	GABI_294A09	72031034	P45687	1	100	0	All Normal	P45688	2	97.6	0	All Normal	ND	3				ND	4				ND	5
	At3g21140	SALK_001793	72030650	P52661	1	98.5	0	All Normal	P52660	2	100	0	All Normal	ND	3				ND	4				ND	5
	At3g21140	SALK_001793	77182789	P52672	1	98.5	13.2	Small, Light green, No true leaves	P52671	2	100	0	All Normal	ND	3				ND	4				ND	5
1	At3g23020	SALK_126294	93031706	P50801	1	81.4	0	All Normal	P50800	2	92.6	0	All Normal	ND	3				ND	4				ND	5
1	At3g23020	SALK_126294	93031691	P50803	1	78.5	0	All Normal	P50802	2	76	0	All Normal	ND	3				ND	4				ND	5
2	At3g23020	WiscDsLox465H2	93029662	P48413	1	98.5	0	All Normal	P48412	2	97	0	All Normal	ND	3				ND	4				ND	5
2	At3g23020	WiscDsLox465H2	93029647	P49988	1	98.5	0	All Normal	P49987	2	98.5	0	All Normal	ND	3				ND	4				ND	5
3	At3g23940	WiscDsLoxHs135_03D	92547359	P53398	1	97	7	Small, Light green, No true leaves	P53397	2	95.6	0	all normal	ND	3				ND	4				ND	5
3	At3g23940	WiscDsLoxHs184_11A	92547339	P53400	1	97	0	all normal	P53399	2	97	0	all normal	ND	3				ND	4				ND	5
2	At3g25620	SAIL_786_G09	93030726	P45989	1	100	0	All Normal	P45988	2	93.8	0	All Normal	ND	3				ND	4				ND	5
2	At3g25620	SAIL_786_G09	93030722	P45965	1	100	0	All Normal	P45964	2	98	0	All Normal	ND	3				ND	4				ND	5
	At3g25920	SALK_000178	93029650	P49990	1	98.4	0	All Normal	P49989	2	98.5	0	All Normal	ND	3				ND	4				ND	5
1	At3g42630	SALK_120103	93031157	P52912	1	75.6	50	light green, no true leaves	P52911	2	87	0	all normal	ND	3				ND	4				ND	5
2	At3g48560	SAIL_910_E06	92545074	ND	1				P54593	2	97	0	all normal	P54594	3	98.4	0	all normal	P54595	4	95	30	light green, no true leaves	P54596	5	98.4	0	all normal
2	At3g48560	SAIL_910_E06	92545074	P53402	1	98.5	0	all normal	P53401	2	95.8	0	all normal	ND	3				ND	4				ND	5
1	At3g49660	SALK_015106	92547664	P51373	1	87.5	11	Small, Light green, No true leaves	P51372	2	86	0	All Normal	ND	3				ND	4				ND	5
2	At3g49680	GABI_002A11	93030688	P45973	1	98	0	All Normal	P45972	2	100	0	All Normal	ND	3				ND	4				ND	5
2	At3g49680	GABI_002A11	93030676	P45983	1	98.1	7.5	Small, No true leaves	P45982	2	100	0	All Normal	ND	3				ND	4				ND	5
4a	At3g52380	SALK_108911	93030667	P48363	1	95.2	20.6	Small, Albino, Root Only, No true leaves	P48362	2	92.9	30	Small, Albino	ND	3				ND	4				ND	5
4a	At3g52380	SALK_108911	93030657	ND	1				P52426	2	91	13.6	small, albino, abnormal leaf shape	P52427	3	92.6	23.5	small, albino, abnormal leaf shape	P52428	4	87.5	11.1	albino, no true leaves	P52429	5	95.5	28.3	small, albino, abnormal leaf shape
4a	At3g52380	SALK_108911	93030657	P53624	1	93.8	18.75	albino, no true leaves	P53625	2	93.6	6.3	small, albino, abnormal leaf shape	ND	3				P53626	4	93.8	13.8	albino, no true leaves	P53627	5	95.1	17.7	small, albino, abnormal leaf shape
4a	At3g52380	SALK_108911	93030657	P48365	1	98.4	20.6	Small, Albino, Root Only, No true leaves	P48364	2	96.3	24.7	Small, Albino	ND	3				ND	4				ND	5
4a low rescue rate	At3g52380	SALK_151814	93030655	P48367	1	74.6	13.4	Small, Albino, Root Only, No true leaves	P48366	2	83	12.3	Small, Albino, No true leaves	ND	3				ND	4				ND	5
4a low rescue rate	At3g52380	SALK_151814	93030656	P53628	1	82.5	11	albino, no true leaves	P53629	2	79.3	6.3	small, albino, abnormal leaf shape	ND	3				P53630	4	87	20	light green, no true leaves	P53631	5	83.9	6.5	small, albino, abnormal leaf shape
4a low rescue rate	At3g52380	SALK_151814	93030656	P48369	1	85.7	22.8	Small, Albino, No true leaves	P48368	2	92	9.5	Small, Albino, No true leaves	ND	3				ND	4				ND	5
2	At3g53970	SALK_034353	92547232	P50833	1	98.6	0	All Normal	P50832	2	96	0	All Normal	ND	3				ND	4				ND	5
2	At3g53970	SALK_034353	92547393	P51360	1	97	0	All Normal	P51359	2	95.9	0	All Normal	ND	3				ND	4				ND	5
2	At3g54220	SAIL_359_D09	93029649	P52637	1	97	17	Small	P52636	2	98.5	9	Small	ND	3				ND	4				ND	5
2	At3g54220	SAIL_359_D09	93029652	P52651	1	98.6	20	Small, No true leaves	P52650	2	98.5	0	All Normal	ND	3				ND	4				ND	5
4b	At3g55330	SALK_014843	93030654	P48371	1	95.2	35	Small, Light green, No true leaves	P48370	2	96.8	0	All Normal	ND	3				ND	4				ND	5
4b	At3g55330	SALK_014843	93030643	ND	1				P53091	2	90.7	37	small, abnormal leaf shape	P53092	3	98.4	25	small, abnormal leaf shape	P53093	4	100	17.4	albino, no true leaves	P53094	5	91	15	small, abnormal leaf shape
4b	At3g55330	SALK_014843	93030643	P48373	1	88	48	Small, Light green, No true leaves	P48372	2	95.3	20.3	Small, Light green	ND	3				ND	4				ND	5
5	At3g55800	SALK_090549	93030621	P54000	1	96.8	30.6	small, light green, no true leaves	P54001	2	95.2	15.9	small, light green	ND	3				P54002	4	100	14.5	small, light green	P54003	5	100	25.8	small, light green
5	At3g55800	SALK_130939	77184732	ND	1				P53095	2	97	15	small, light green	P53096	3	98.5	15.7	light green	P53097	4	100	21.2	small, light green	P53098	5	97	0	all normal
5	At3g55800	SALK_130939	77184732	P52914	1	98.4	25.4	small, light green	P52913	2	95.5	16.4	small, light green	ND	3				ND	4				ND	5
5	At3g55800	SALK_130939	77184732	P54004	1	100	23.8	small, light green	P54005	2	98.4	16	small, light green	ND	3				P54006	4	98.4	23.8	small, light green	P54007	5	96.9	18.75	small, light green
	At3g56140	SALK_111366	92547841	ND	1				P53455	2	98.4	0	all normal	P53456	3	100	0	all normal	P53457	4	100	0	all normal	P53458	5	98.5	0	all normal
	At3g56140	SALK_111366	92547841	P53076	1	97	0	all normal	P53075	2	100	0	all normal	ND	3				ND	4				ND	5
4a low rescue rate	At3g56940	GABI_133C08	93030678	ND	1				P54579	2	87.5	12.5	small, albino, light green, abnormal leaf shape	P54580	3	85.7	11	small, albino, light green	P54581	4	87.3	8	root only	P54582	5	88.9	9.5	small, albino, light green, abnormal leaf shape
4a low rescue rate	At3g56940	GABI_133C08	93030678	P50596	1	81	0	All Normal	P50595	2	82.6	7.2	Small, Light green, Albino, Abnormal leaf shape	ND	3				ND	4				ND	5
4a low rescue rate	At3g56940	GABI_133C08	93030675	P50616	1	73	7.6	Albino, Root Only	P50615	2	86	8.3	Small, Albino, Abnormal leaf shape	ND	3				ND	4				ND	5
1	At3g56940	SAIL_138_G09	93029653	ND	1				P54611	2	74.6	1.6	small, light green, abnormal leaf shape	P54612	3	77.4	0	all normal	P54613	4	71	50	light green, no true leaves	P54614	5	75.8	1.6	small, light green, abnormal leaf shape
1	At3g56940	SAIL_138_G09	93029653	P49992	1	78	16.4	Small, Light green, Root Only, No true leaves	P49991	2	94.4	2.7	Small, Albino, Necrotic, No true leaves	ND	3				ND	4				ND	5
1	At3g56940	SAIL_138_G09	93029657	P49994	1	77	5.7	Small, Light green, No true leaves	P49993	2	71.4	4.3	Root Only	ND	3				ND	4				ND	5
1	At3g56940	SAIL_138_G09	93029658	P49996	1	73	11.4	Small, Light green, No true leaves	P49995	2	72	2.4	Small, Albino, No true leaves	ND	3				ND	4				ND	5
4b low rescue rate	At3g60750	SAIL_58_D02	93029643	ND	1				P53451	2	93.8	7	small, light green, abnormal leaf shape	P53452	3	95.3	11	small, light green, abnormal leaf shape	P53453	4	84.8	9	no true leaves	P53454	5	89	8	small, light green, abnormal leaf shape
4b low rescue rate	At3g60750	SAIL_58_D02	93029643	P50628	1	95	18	Small, Albino, No true leaves	P50627	2	86.7	21.3	Small, Light green, Abnormal leaf shape	ND	3				ND	4				ND	5
4b low rescue rate	At3g60750	SAIL_58_D02	93029632	ND	1				P52430	2	88.9	8.3	small, light green	P52431	3	95.3	5	small, light green	P52432	4	93	9.7	no true leaves	P52433	5	92	8	small, light green
4b low rescue rate	At3g60750	SAIL_58_D02	93029632	P50636	1	86	4	Small, Albino, Root Only, No true leaves	P50635	2	95.5	6	Small, Light green, Abnormal leaf shape	ND	3				ND	4				ND	5
4c low rescue rate	At3g60750	WiscDsLox453-456I14	93030540	ND	1				P53632	2	94	31	small, light green, abnormal leaf shape	P53633	3	93.6	8	small, light green, abnormal leaf shape	P53634	4	98.4	6.5	light green, no true leaves	P53635	5	92	5	small, light green, abnormal leaf shape
4c low rescue rate	At3g60750	WiscDsLox453-456I14	93030540	P52916	1	100	8	small, no true leaves	P52915	2	94.2	10	small, light green	ND	3				ND	4				ND	5
2	At3g61690	WISCDSLOX381E5	93030725	P45991	1	100	16.7	Small, Light green, No true leaves	P45990	2	98	0	All Normal	ND	3				ND	4				ND	5
2	At3g61690	WISCDSLOX381E5	93030717	P45997	1	100	11.1	Small, No true leaves	P45996	2	100	0	All Normal	ND	3				ND	4				ND	5
1	At4g04790	SAIL_708_D06	92542858	P51350	1	69.3	0	All Normal	P51349	2	78	0	All Normal	ND	3				ND	4				ND	5
1	At4g04790	SAIL_708_D06	92547458	ND	1				P53636	2	88	0	not different than wt	P53637	3	98.4	0	not different than wt	P53638	4	92	0	not different than wt; many arrested	P53979	5	93.6	0	not different than wt
1	At4g04790	SAIL_708_D06	92547458	P52686	1	87	37.7	light green, no true leaves	P52685	2	84.8	0	all normal	ND	3				ND	4				ND	5
1	At4g04790	SAIL_708_D06	92547458	P51356	1	80	38	Small, Light green, No true leaves	P51355	2	85.7	0	All Normal	ND	3				ND	4				ND	5
1	At4g04790	SALK_000777	93029663	ND	1				P51361	2	76	0	all normal	P51362	3	78	0	all normal	P51365	4	73.2	0	all normal	P51364	5	71.4	0	all normal
1	At4g04790	SALK_000777	93029663	P49998	1	74.3	0	All Normal	P49997	2	69.5	0	All Normal	ND	3				ND	4				ND	5
1	At4g09730	SALK_090774	93031710	P50793	1	83.3	0	All Normal	P50792	2	88.3	0	All Normal	ND	3				ND	4				ND	5
2	At4g14605	SAIL_425_E03	92547267	ND	1				P53980	2	98.4	14	small, light green, abnormal leaf shape	P53981	3	100	19	small, light green, abnormal leaf shape	P53982	4	96.8	21	small, light green, abnormal leaf shape	P53983	5	98.4	11.3	small, light green, abnormal leaf shape
2	At4g14605	SAIL_425_E03	92547267	P50829	1	98.5	14.7	Small, Light green	P50828	2	98.5	18.5	Small, Light green	ND	3				ND	4				ND	5
2	At4g14605	SALK_097243	93032800	ND	1				P53984	2	100	8	small, light green, abnormal leaf shape	P53985	3	100	14.5	small, light green, abnormal leaf shape	P53986	4	100	24.2	small, light green, abnormal leaf shape	P53987	5	98.4	12.7	small, light green, abnormal leaf shape
4d	At4g14870	FLAG_583E05	93030664	ND	1				P52434	2	98.5	20.6	small, albino, light green, no true leaves	P52435	3	100	24.6	small, albino	P52436	4	100	22.4	albino, no true leaves	P52437	5	98.6	18.6	small, albino, light green, no true leaves
4d	At4g14870	FLAG_583E05	93030664	P48375	1	100	20.6	Small, Albino, No true leaves	P48374	2	98.5	19.7	Small, Albino	ND	3				ND	4				ND	5
4c	At4g17620	SALK_032903	92547229	P53620	1	100	NA	contaminated; discarded	P53621	2	100	14.3	light green, abnormal leaf shape	ND	3				P53622	4	100	50	light green, no true leaves	P53623	5	98.4	19	light green, abnormal leaf shape
4c	At4g17620	SALK_032903	92547229	P50654	1	98.5	13.6	Small, Abnormal leaf shape	P50653	2	100	16.67	Small, Abnormal leaf shape	ND	3				ND	4				ND	5
4c; 2' insertion	At4g17620	SALK_103157	84553260	ND	1				P52620	2	95.6	20.3	small, abnormal leaf shape	P52621	3	95.6	18.8	small, abnormal leaf shape	P52622	4	94	50	no true leaves	P52623	5	92.5	?	small, light green, abnormal leaf shape
4c; 2' insertion	At4g17620	SALK_103157	84553260	P53612	1	93.6	12.7	small, abnormal leaf shape, no true leaves	P53613	2	90.6	25	small, light green, abnormal leaf shape	ND	3				P53614	4	93.6	14.3	small, abnormal leaf shape, no true leaves	P53615	5	92	14.5	small, light green, abnormal leaf shape
4c; 2' insertion	At4g17620	SALK_103157	84553260	P50662	1	86	24	Small	P50661	2	93	14	Small, Abnormal leaf shape	ND	3				ND	4				ND	5
1	At4g17650	SALK_140157	92547514	P53404	1	78	0	all normal	P53403	2	72	0	all normal	ND	3				ND	4				ND	5
4b	At4g17740	SALK_056011	92545127	P52655	1	98.5	21.5	Small, Albino, No true leaves	P52654	2	100	20	Small, Light green, Abnormal leaf shape	ND	3				ND	4				ND	5
4b	At4g17740	SALK_056011	92547235	P52653	1	98.5	21.7	Small, Albino, No true leaves	P52652	2	98.8	22	Small, Light green, Abnormal leaf shape	ND	3				ND	4				ND	5
2	At4g19100	SALK_044323	92547212	P51352	1	98.5	10.1	Small, Light green, No true leaves	P51351	2	98.5	0	All Normal	ND	3				ND	4				ND	5
1	At4g22190	SALK_115481	92545076	P51377	1	79	0	All Normal	P51376	2	71.6	0	All Normal	ND	3				ND	4				ND	5
1	At4g22190	SALK_115481	92547408	P51393	1	86.5	0	All Normal	P51392	2	78.5	0	All Normal	ND	3				ND	4				ND	5
	At4g23280	SALK_055295	92547305	P51407	1	95.4	0	All Normal	P51406	2	98.6	0	All Normal	ND	3				ND	4				ND	5
1	At4g23940	SAIL_262_D04	93030653	P48377	1	78	0	All Normal	P48376	2	73	0	All Normal	ND	3				ND	4				ND	5
4c	At4g25910	GABI_791C01	93030672	P46024	1	97	25	Small	P46025	2	100	9.9	Small	ND	3				ND	4				ND	5
4c	At4g25910	GABI_791C01	93030670	P46028	1	97.2	32.9	Small, Light green, No true leaves	P46029	2	98.5	11.6	Small, Light green	ND	3				ND	4				ND	5
4c	At4g27595	SAIL_222_A09	93030635	ND	1				P52624	2	98.6	20	small, abnormal leaf shape	P52625	3	98.5	13.4	small, abnormal leaf shape	P52626	4	98.5	14.2	no true leaves	P52627	5	98.5	20.5	small, abnormal leaf shape
4c	At4g27595	SAIL_222_A09	93030635	P50000	1	94.6	20	Small, Light green, No true leaves	P49999	2	96	17	Abnormal leaf shape	ND	3				ND	4				ND	5
4c	At4g27595	SAIL_222_A09	93030638	P50002	1	93.6	33	Small, Light green, No true leaves	P50001	2	97	19.4	Abnormal leaf shape	ND	3				ND	4				ND	5
2	At4g30845	SAIL_293_G11	93030637	P50622	1	93	15	Small, Light green, No true leaves	P50621	2	98.6	0	All Normal	ND	3				ND	4				ND	5
2	At4g30845	SAIL_293_G11	93030642	P50624	1	98.6	7	Small, Light green, No true leaves	P50623	2	98.6	0	All Normal	ND	3				ND	4				ND	5
2	At4g30845	SAIL_293_G11	92547680	P51746	1	100	0	All Normal	P51745	2	100	0	All Normal	ND	3				ND	4				ND	5
2	At4g30845	SAIL_293_G11	92547493	P51748	1	100	15.7	Small, Light green, No true leaves	P51747	2	100	0	All Normal	ND	3				ND	4				ND	5
1 or 2; 2 siblings different	At4g31560	SALK_015471	84554985	ND	1				P53099	2	98.5	0	all normal	P53100	3	100	0	all normal	P53101	4	97	21.9	no true leaves	P53102	5	100	0	all normal
1 or 2; 2 siblings different	At4g31560	SALK_015471	84554985	P52918	1	100	15.7	small, no true leaves	P52917	2	100	0	all normal	ND	3				ND	4				ND	5
1 or 2; 2 siblings different	At4g31560	SALK_015471	93030245	P54008	1	71.4	50	no true leaves	P54009	2	87.7	1.5	small, abnormal leaf shape	P54010	3	88.7	0	all normal	P54011	4	69.4	50	no true leaves	P54012	5	82.3	3.2	small, abnormal leaf shape
1	At4g31780	SALK_002620	93030651	P48379	1	67	0	All Normal	P48378	2	68.3	20	Small, Light green	ND	3				ND	4				ND	5
1	At4g31780	SALK_002620	93030647	P48381	1	73	9.5	Small, Light green, No true leaves	P48380	2	75	0	All Normal	ND	3				ND	4				ND	5
	At4g33666	WISCDSLOXHS011_03F	93029629	P50632	1	98.5	8.7	Small, Light green, No true leaves	P50631	2	97	0	All Normal	ND	3				ND	4				ND	5
	At4g33666	WISCDSLOXHS011_03F	93029631	P50634	1	97	24	Small, Light green, No true leaves	P50633	2	100	0	All Normal	ND	3				ND	4				ND	5
1	At4g33680	SALK_027419	111037813	P53559	1	79.3	20	no true leaves	P53558	2	75.7	0	all normal	ND	3				ND	4				ND	5
1	At4g33680	SALK_027419	111037766	P53561	1	77	20	no true leaves	P53560	2	75.8	0	all normal	ND	3				ND	4				ND	5
4c	At4g34090	SAIL_1274_C03	93030632	ND	1				P52628	2	97	15	small, light green	P52629	3	98.5	0	all normal	P52630	4	97	27.2	light green, no true leaves	P52631	5	100	12.3	small, light green
4c	At4g34090	SAIL_1274_C03	93030632	P50618	1	93.5	27	Small, Albino, No true leaves	P50617	2	98.6	11	Small, Light green, Albino, Abnormal leaf shape	ND	3				ND	4				ND	5
4c	At4g34090	SAIL_1274_C03	92545605	P51752	1	97	11.6	Small, Light green	P51751	2	98.5	10.4	Small, Light green	ND	3				ND	4				ND	5
4c	At4g34090	SAIL_1274_C03	92542883	P51768	1	98.7	23.7	Small, Light green	P51767	2	97.5	20	Small	ND	3				ND	4				ND	5
	At4g35080	SAIL_1055_F07	92547904	P51736	1	98.5	11.7	Small, Light green, No true leaves	P51735	2	100	0	All Normal	ND	3				ND	4				ND	5
2	At4g35250	SALK_058477	92547485	P51754	1	96.8	9.5	Small, Light green, No true leaves	P51753	2	96.7	0	All Normal	ND	3				ND	4				ND	5
2	At4g35250	SALK_058477	92547866	P51756	1	94	19.7	Small, Light green, No true leaves	P51755	2	94	0	All Normal	ND	3				ND	4				ND	5
3?	At4g38040	GABI_386A01	93031917	ND	1				P53103	2	98.5	0	all normal	P53104	3	100	0	all normal	P53105	4	100	0	all normal	P53106	5	100	0	all normal
3?	At4g38040	GABI_386A01	93031917	P52920	1	98.5	7	small, no true leaves	P52919	2	100	0	all normal	ND	3				ND	4				ND	5
2?	At4g38040	SALK_056776	84554703	ND	1				P54025	2	95.2	0	all normal	P54026	3	98.4	0	all normal	P54027	4	96.9	32.6	no true leaves	P54028	5	98.4	0	all normal
	At4g38380	GABI_161D12	93030690	ND	1				P50834	2	98.5	17	small, abnormal leaf shape	P51345	3	100	22	small, abnormal leaf shape	P51348	4	97	22.4	small, abnormal leaf shape	P51347	5	NA	NA	Contamination! Discarded.
	At4g38380	GABI_161D12	93030690	ND	1				P53988	2	98.4	21	small, abnormal leaf shape	P53989	3	96.8	38.7	small, abnormal leaf shape	P53990	4	98.4	15.9	small, abnormal leaf shape	P53991	5	100	22.2	small, abnormal leaf shape
	At4g38380	GABI_161D12	93030690	P45977	1	100	34	Small, Abnormal leaf shape	P45976	2	98	30.2	Small, Abnormal leaf shape	ND	3				ND	4				ND	5
	At5g01500	SAIL_209_A12	92547221	P51742	1	97	0	All Normal	P51741	2	91.5	0	All Normal	ND	3				ND	4				ND	5
	At5g01500	SAIL_209_A12	92545673	P51744	1	98.5	0	All Normal	P51743	2	97	0	All Normal	ND	3				ND	4				ND	5
4a/4d	At5g01590	SAIL_810_G07	92547821	ND	1				P53107	2	95.6	16	small, albino, no true leaves	P53108	3	89.2	6	small, albino	P53109	4	98.4	12.7	albino, no true leaves	P53110	5	94	18	small, albino, no true leaves
4a/4d	At5g01590	SAIL_810_G07	92547821	P51427	1	91	12	Small, Albino, No true leaves	P51426	2	89.7	23.5	Small, Albino, Abnormal leaf shape	ND	3				ND	4				ND	5
4a/4d	At5g01590	SAIL_810_G07	92547919	P51429	1	89.5	13	Small, Albino, No true leaves	P51428	2	97	22.7	Small, Albino, Abnormal leaf shape	ND	3				ND	4				ND	5
1	At5g04810	SALK_149558	93031701	P50799	1	75	0	All Normal	P50798	2	71.4	0	All Normal	ND	3				ND	4				ND	5
1	At5g04810	SALK_149558	92547774	ND	1				P53111	2	74	0	all normal	P53112	3	79.7	0	all normal	P53113	4	72.3	0	all normal	P53114	5	73	0	all normal
1	At5g04810	SALK_149558	92547774	P50831	1	69	0	All Normal	P50830	2	65.7	0	All Normal	ND	3				ND	4				ND	5
5	At5g04920	SALK_130246	77189396	ND	1				P52638	2	94.2	23	small, light green, necrotic, abnormal leaf shape	P52639	3	98.5	22.4	small, light green, necrotic, abnormal leaf shape	P52640	4	95.4	24.6	small, light green, necrotic, abnormal leaf shape	P52641	5	98.5	22.7	small, light green, necrotic, abnormal leaf shape
5	At5g04920	SALK_130246	77189396	P54013	1	98.4	19.4	small, light green, necrotic, root only, no true leaves	P54014	2	98.4	27	small, light green, necrotic, root only, no true leaves	ND	3				P54015	4	96.8	17.7	small, light green, necrotic, root only, no true leaves	P54016	5	96.7	27	small, light green, necrotic, root only, no true leaves
5	At5g04920	SALK_130246	77189396	P45683	1	95.2	20	Small, Light green, Root Only, No true leaves	P45684	2	100	20.9	Small, Light green, Root Only, No true leaves	ND	3				ND	4				ND	5
1	At5g04920	SALK_131534	77183838	P54029	1	89	15.6	no true leaves	P54030	2	95.3	0	all normal	ND	3				P54031	4	80.3	21.1	light green, no true leaves	P54032	5	87.3	3.2	small, abnormal leaf shape
1	At5g04920	SALK_131534	77183838	P50038	1	80.2	0	All Normal	P50037	2	86.7	0	All Normal	ND	3				ND	4				ND	5
	At5g05360	SAIL_749_A05	92547729	P51686	1	100	0	All Normal	P51685	2	100	0	All Normal	ND	3				ND	4				ND	5
	At5g05360	SAIL_749_A05	92547670	P51692	1	98.5	0	All Normal	P51691	2	98.5	0	All Normal	ND	3				ND	4				ND	5
	At5g06790	SM_3_20638	92547596	P51367	1	95.6	8.7	Small, Light green, No true leaves	P51366	2	100	0	All Normal	ND	3				ND	4				ND	5
	At5g07080	SM_3_18763	92547312	P52375	1	93.8	0	All Normal	P52374	2	100	0	All Normal	ND	3				ND	4				ND	5
	At5g07080	SM_3_18763	92545474	P52389	1	100	0	All Normal	P52388	2	100	0	All Normal	ND	3				ND	4				ND	5
3	At5g08415	SALK_024724	92545621	P51762	1	98.5	0	All Normal	P51761	2	97	0	All Normal	ND	3				ND	4				ND	5
4c	At5g09820	SALK_064597	92547686	ND	1				P54615	2	96.8	3.2	small, light green, necrotic	P54616	3	100	4.8	small, light green	P54617	4	98.4	14	small, necrotic, no true leaves	P54618	5	100	11.3	small, necrotic, abnormal leaf shape
4c	At5g09820	SALK_064597	92547686	P51758	1	98.5	12	Small, Necrotic	P51757	2	100	0	All Normal	ND	3				ND	4				ND	5
4c	At5g09820	SALK_064597	92545517	ND	1				P54619	2	100	13	small, necrotic, abnormal leaf shape	P54620	3	96.8	8	small, light green, necrotic, abnormal leaf shape	P54621	4	100	13	small, necrotic, abnormal leaf shape	P54622	5	100	8	small, necrotic, abnormal leaf shape
4c	At5g09820	SALK_064597	92545517	P52365	1	98.5	16	Small, Light green, Albino	P51769	2	97.5	8.6	Small, Light green	ND	3				ND	4				ND	5
	At5g09950	SALK_004274	93029634	P50638	1	100	0	All Normal	P50637	2	100	0	All Normal	ND	3				ND	4				ND	5
	At5g14100	SAIL_350_D08	77184694	P45271	1	98	0	All Normal	P45647	2	95.4	0	All Normal	ND	3				ND	4				ND	5
	At5g14100	SAIL_350_D08	84552017	P45614	1	86.6	0	All Normal	P45652	2	93.2	0	All Normal	ND	3				ND	4				ND	5
4c	At5g14660	SAIL_825_D08	92547652	ND	1				P53115	2	98.5	21.5	small, light green	P53116	3	97	23.5	small, light green	P53117	4	100	28	small, light green	P53118	5	100	25.7	small, light green
4c	At5g14660	SAIL_825_D08	92547652	P52391	1	100	17	Small, Light green	P52390	2	100	16.4	Small, Light green, Necrotic	ND	3				ND	4				ND	5
2	At5g15870	SALK_099129	92545593	ND	1				P54017	2	100	0	all normal	P54018	3	100	0	all normal	P54019	4	96.9	50	no true leaves	P54020	5	98.4	0	all normal
2	At5g15870	SALK_099129	92545593	P52922	1	94.6	12	no true leaves	P52921	2	100	0	all normal	ND	3				ND	4				ND	5
1	At5g16710	SAIL_363_G10	41344019	P52417	1	80.6	0	All Normal	P52416	2	83.8	0	All Normal	ND	3				ND	4				ND	5
	At5g16820	GABI_030C06	93030689	P45975	1	100	0	All Normal	P45974	2	100	0	All Normal	ND	3				ND	4				ND	5
	At5g16820	GABI_030C06	93030677	P45981	1	98	0	All Normal	P45980	2	100	0	All Normal	ND	3				ND	4				ND	5
2	At5g16890	SALK_003800	92547310	P52387	1	97	0	All Normal	P52386	2	95.5	0	All Normal	ND	3				ND	4				ND	5
4a	At5g17790	SAIL_358_H03	41344020	P52419	1	98.6	25.7	Small, Albino, No true leaves	P52418	2	97.2	37.5	Small, Light green, Albino, No true leaves	ND	3				ND	4				ND	5
3	At5g17990	SALK_142670	93030671	P46026	1	100	0	All Normal	P46027	2	100	0	All Normal	ND	3				ND	4				ND	5
	At5g20140	SAIL_215_C02	93029669	P50004	1	97	26	Small, Light green, No true leaves	P50003	2	100	0	All Normal	ND	3				ND	4				ND	5
	At5g20140	SAIL_215_C02	93029665	P50006	1	96	41	Small, Light green, No true leaves	P50005	2	91.6	0	All Normal	ND	3				ND	4				ND	5
	At5g20935	SAIL_874_A12	92545684	P51423	1	100	0	All Normal	P51422	2	100	0	All Normal	ND	3				ND	4				ND	5
	At5g20935	SAIL_874_A12	92542875	P51688	1	100	0	All Normal	P51687	2	98.5	0	All Normal	ND	3				ND	4				ND	5
3	At5g21920	WISCDSLOXHS090_02C	92547375	P51730	1	100	0	All Normal	P51729	2	100	0	All Normal	ND	3				ND	4				ND	5
3	At5g21920	WISCDSLOXHS090_02C	92545545	P51738	1	100	9	Small, Light green, No true leaves	P51737	2	100	13.6	Small	ND	3				ND	4				ND	5
4b	At5g23310	SAIL_224_E05	93031702	ND	1				P54033	2	100	14.5	small, albino, abnormal leaf shape, no true leaves	P54034	3	98.4	29	small, albino, abnormal leaf shape	P54035	4	96.8	25.4	albino, no true leaves, root only	P54036	5	98.4	37	small, albino, abnormal leaf shape
4b	At5g23310	SAIL_224_E05	93031702	P50805	1	97	18.8	Small, Albino, No true leaves	P50804	2	98.5	22.4	Small, Albino	ND	3				ND	4				ND	5
4b	At5g23310	SAIL_224_E05	93031693	P50809	1	97	24.6	Small, Albino, No true leaves	P50808	2	100	27	Small, Light green, Albino	ND	3				ND	4				ND	5
4b	At5g23310	SALK_103228	93030665	ND	1				P52642	2	98.5	20.3	small, light green	P52643	3	96	26.6	small, light green	P52644	4	91.3	23	small, light green	P52645	5	95.5	31.8	small, light green
4b	At5g23310	SALK_103228	93030665	P48383	1	98.5	22.7	Small, Light green, Albino, No true leaves	P48382	2	94.6	31	Small, Light green	ND	3				ND	4				ND	5
4b	At5g23310	SALK_103228	93030666	P48385	1	90.5	21.6	Small, Light green, No true leaves	P48384	2	95	27	Small, Light green	ND	3				ND	4				ND	5
1	At5g24830	SALK_102736	92547496	ND	1				P53119	2	82.6	0	all normal	P53120	3	85	0	all normal	P53121	4	93.8	0	all normal	P53122	5	88.2	0	all normal
1	At5g24830	SALK_102736	92547496	P54037	1	93.8	0	all normal	P54038	2	93.6	0	all normal	ND	3				P54039	4	95.2	0	all normal	P54040	5	84.6	0	all normal
1	At5g24830	SALK_102736	92547496	P52381	1	86.6	8.8	Small, Light green, No true leaves	P52380	2	81.7	0	All Normal	ND	3				ND	4				ND	5
	At5g26260	SALK_107244	92547178	P52377	1	100	0	All Normal	P52376	2	100	0	All Normal	ND	3				ND	4				ND	5
	At5g26260	SALK_107244	92547620	P52385	1	97	0	All Normal	P52384	2	100	0	All Normal	ND	3				ND	4				ND	5
1	At5g37550	SAIL_37_F11	92547805	P52688	1	85.7	>50	arrested	P52687	2	91.4	0	all normal	ND	3				ND	4				ND	5
1	At5g37550	SAIL_37_F11	92547805	P51411	1	86.6	49	Small, Light green	P51410	2	80	15.5	Small, Abnormal leaf shape	ND	3				ND	4				ND	5
	At5g38360	SALK_152052	77189439	P45679	1	100	0	All Normal	P45680	2	100	0	All Normal	ND	3				ND	4				ND	5
1	At5g39420	SALK_083552	92547659	ND	1				P54021	2	88.7	0	all normal	P54022	3	83.9	0	all normal	P54023	4	83.9	0	all normal	P54024	5	84.1	0	all normal
1	At5g39420	SALK_083552	92547659	P52379	1	86	0	All Normal	P52378	2	88	0	All Normal	ND	3				ND	4				ND	5
	At5g39420	WiscDsLoxHs181_09A	84555011	P52924	1	98.4	0	all normal	P52923	2	100	0	all normal	ND	3				ND	4				ND	5
	At5g42390	SALK_087683	92547554	ND	1				P53996	2	86.7	0	all normal	P53997	3	96.7	0	all normal	P53998	4	90.7	0	all normal	P53999	5	92.3	0	all normal
	At5g42390	SALK_087683	92547554	P51369	1	87.3	9.8	Small, Light green, No true leaves	P51368	2	84.8	0	All Normal	ND	3				ND	4				ND	5
3	At5g42390	SALK_141917	93030659	ND	1				P53992	2	98.4	0	all normal	P53993	3	96.9	0	all normal	P53994	4	100	0	all normal	P53995	5	100	0	all normal
3	At5g42390	SALK_141917	93030659	P48387	1	92.4	0	All Normal	P48386	2	92.3	0	All Normal	ND	3				ND	4				ND	5
	At5g44600	WISCDSLOX467G2	93030724	P45993	1	98	63	Small, Light green, No true leaves	P45992	2	96.2	0	All Normal	ND	3				ND	4				ND	5
	At5g44600	WISCDSLOX467G2	93030719	P45995	1	100	16.4	Small, No true leaves	P45994	2	98.4	0	All Normal	ND	3				ND	4				ND	5
3	At5g44710	SAIL_285_E03	92547881	P52383	1	94.2	0	All Normal	P52382	2	98.5	0	All Normal	ND	3				ND	4				ND	5
1	At5g46130	SALK_017926	92547755	P51358	1	84.3	15.7	Small, Light green, No true leaves	P51357	2	95.4	0	All Normal	ND	3				ND	4				ND	5
1	At5g46390	SAIL_862_G03	92547436	ND	1				P54623	2	81	0	all normal	P54624	3	90.3	0	all normal	P54625	4	87.3	6	no true leaves	P54626	5	95	0	all normal
1	At5g46390	SAIL_862_G03	92547436	P51425	1	86	4.7	Small, Abnormal leaf shape, No true leaves	P51424	2	83.5	4.5	Necrotic, No true leaves	ND	3				ND	4				ND	5
1	At5g46390	SAIL_862_G03	92547519	P51696	1	91	0	All Normal	P51695	2	87.7	0	All Normal	ND	3				ND	4				ND	5
unique; root only	At5g46580	WISCDSLOXHS214_12F	92547743	P53414	1	98.4	19.7	root only	P53413	2	ND	ND	contaminated, but root only barely germ like -sucrose at 10 days	ND	3				ND	4				ND	5
2	At5g50640	SALK_098015	84553178	P52926	1	95.3	0	all normal	P52925	2	97	0	all normal	ND	3				ND	4				ND	5
	At5g55520	SALK_042967	77182790	P52674	1	94	0	All Normal	P52673	2	95.8	0	All Normal	ND	3				ND	4				ND	5
2	At5g57460	SALK_071882	92547552	P51391	1	98.5	16.2	Small, Light green, No true leaves	P51390	2	98.5	0	All Normal	ND	3				ND	4				ND	5
4c	At5g58020	SALK_040515	77182813	P52657	1	100	27.3	Small, Light green, Abnormal leaf shape, No true leaves	P52656	2	98.5	24.6	Small, Abnormal leaf shape, Necrotic	ND	3				ND	4				ND	5
3	At5g60590	SALK_152667	92547649	P51419	1	98.5	0	All Normal	P51418	2	97	0	All Normal	ND	3				ND	4				ND	5
3	At5g60590	SALK_152667	92547321	P51421	1	100	10.7	Small, Light green, No true leaves	P51420	2	98.5	0	All Normal	ND	3				ND	4				ND	5
1	At5g60750	SALK_035460	84552978	P50036	1	87.5	0	All Normal	P50035	2	80.9	0	All Normal	ND	3				ND	4				ND	5
1	At5g60750	SALK_035460	43434344	P50034	1	83	0	All Normal	P50033	2	76.7	0	All Normal	ND	3				ND	4				ND	5
2	At5g60960	SAIL_868_D10	41344018	P52421	1	100	0	All Normal	P52420	2	100	0	All Normal	ND	3				ND	4				ND	5
4c	At5g61210	SALK_075519	84552013	ND	1				P52646	2	100	19	small, necrotic	P52647	3	100	27.9	small, necrotic	P52648	4	95.6	25	small, light green, necrotic	P52649	5	98.5	21.5	small, necrotic
4c	At5g61210	SALK_075519	84552013	P45615	1	96.5	12	Necrotic	P45653	2	96.4	12.7	Necrotic	ND	3				ND	4				ND	5
4c	At5g61210	SALK_075519	77184686	P45620	1	93	36.2	Small, Light green, Necrotic	P45658	2	96	21.5	Necrotic	ND	3				ND	4				ND	5
4c	At5g61210	SALK_126761	84552040	ND	1				P54627	2	96.7	22.5	small, light green, necrotic, abnormal leaf shape	P54628	3	98.4	20.3	small, necrotic, abnormal leaf shape	P54629	4	100	29	small, light green, necrotic, abnormal leaf shape	P54630	5	100	23.8	small, light green, necrotic, abnormal leaf shape
4c	At5g61210	SALK_126761	84552040	P45612	1	95	16	Necrotic	P45651	2	90.4	19.2	Necrotic	ND	3				ND	4				ND	5
4c	At5g61210	SALK_126761	84552035	P45616	1	91.5	18.3	Necrotic	P45654	2	97.7	26.7	Necrotic	ND	3				ND	4				ND	5
	At5g61560	WISCDSLOXHS043_12B	92547494	ND	1				P53123	2	95.3	17.2	small, necrotic, light green	P53124	3	94	7.5	small, necrotic, light green	P53125	4	95.4	21.2	small	P53126	5	88.7	19.7	small, light green, necrotic, abnormal leaf shape
	At5g61560	WISCDSLOXHS043_12B	92547494	P53599	1	90.3	17.7	no true leaves	P53600	2	100	22.5	small, necrotic, abnormal leaf shape	P53601	3	98.4	14.5	small, necrotic, abnormal leaf shape	P53602	4	93.8	18.5	no true leaves	P53603	5	93.5	8	small, necrotic, abnormal leaf shape
	At5g61560	WISCDSLOXHS043_12B	92547494	P51712	1	97	19	Small, Light green, Necrotic, No true leaves	P51711	2	97	20	Small, Necrotic	ND	3				ND	4				ND	5
	At5g61560	WISCDSLOXHS043_12B	92547903	P53594	1	93.6	15.8	no true leaves	P53595	2	95.3	12.3	small, necrotic, abnormal leaf shape	P53596	3	98.4	9.5	small, necrotic, abnormal leaf shape	P53597	4	98.4	15.6	no true leaves	P53598	5	95	11.3	small, necrotic, abnormal leaf shape
	At5g61560	WISCDSLOXHS043_12B	92547903	P51719	1	100	22.5	Small, Light green, Necrotic, No true leaves	P51720	2	100	6	Small, Necrotic	ND	3				ND	4				ND	5
4b	At5g63060	SALK_116713	92547701	ND	1				P53127	2	97	15	small, albino	P53128	3	100	14	small, albino	P53129	4	97	23.5	albino, no true leaves	P53384	5	98.5	21.5	small, albino
4b	At5g63060	SALK_116713	92547701	P52415	1	97	21.4	Small, Light green, No true leaves	P52414	2	100	19	Small, Light green, Necrotic	ND	3				ND	4				ND	5
4b	At5g64150	WISCDSLOXHS085_09H	92547471	P51718	1	98.6	22.5	Small, Albino, No true leaves	P51717	2	100	30	Small, Light green	ND	3				ND	4				ND	5
4b	At5g64150	WISCDSLOXHS085_09H	92547395	ND	1				P53385	2	98.5	16.4	small, light green	P53386	3	97	17.6	small, light green	P53387	4	98.6	20	albino, no true leaves	P53388	5	100	20.3	small, light green
4b	At5g64150	WISCDSLOXHS085_09H	92547395	P51740	1	100	18.5	Small, Albino, No true leaves	P51739	2	100	17.8	Small, Light green, Necrotic	ND	3				ND	4				ND	5
a See Figure 4. Classification 4d, 2% sucrose response greater than 0.5% sucrose.
b ND = not done
c 1, basal medium, no supplements; 2, basal medium with 0.5% sucrose; 3, basal medium with 2% sucrose; 4, basal medium with amino acid supplementation; 5, basal medium with 0.5% sucrose and amino acids.
d Because it was not possible to determine the genotype of every individual seedling, types and frequencies of phenotypes should be interpreted cautiously.
