# Supplementary material for: Analysis of Essential Arabidopsis Nuclear Genes Encoding Plastid-Targeted Proteins
Source: PLoS One. 2013 Sep 4;8(9):e73291. doi: 10.1371/journal.pone.0073291 (PMC3762728; doi:10.1371/journal.pone.0073291)
Supplement: Table S7 — Screen for growth in photorespiratory and non-photorespiratory conditions. (XLSX) [file pone.0073291.s011.xlsx]

## Sheet: Table S7, Tab A
Phenotype summary	Locus	Allele	Allele score a	air n= b, c	high CO2 n=	% germination, air	% germination, high CO2	% survived, air d	% survived, high CO2 d	% abnormal, air e	% abnormal, high CO2 e	abnormal morphology, air	abnormal morphology, high CO2
Tab A. No difference in growth in high CO2, or low survival in both conditions.
no difference	At2g41670	FLAG_027D04	1	4	6	81.5	82.3	80.3	82.6	9.8	0	small necrotic	none
small sample size	At2g41670	WISCDSLOXHS085_07D	7	1	1	68.8	96.9	68.8	93.8	6.25	3.1	tiny abnormal morph	tiny abnormal morph
small sample size	At2g41950	SALK_006666	8	1	1	72.2	53.1	61.1	56.3	0	0	none	none
not rescued - screened in high CO2 only	At2g41950	SAIL_437_B09	4	ND	2	ND	71	ND	71	ND	0	ND	none
no difference	At3g05100	SAIL_315_A11	5	3	4	94	97.5	89.5	95.4	0	0	small	small
no difference	At2g43250	SALK_144233	9	1	2	100	100	100	100	0	0	none	none
no difference	At2g21860	SALK_117489	8	2	3	99.2	96.8	96.9	97.2	0	0	none	none
no difference; very early emb	At2g21860	GABI_823D05	1	3	4	93.4	95.3	91.3	93.1	0	0	none	none
no difference	At1g12350	SAIL_413_G11	2	1	2	100	100	100	100	0	0	none	none
no difference	At1g01090	SAIL_228_H08	1	1	2	100	100	91.6667	95.8333	0	0	none	none
no difference	At1g01090	WISCDSLOXHS111_07B	1	1	2	100	95.8333	91.6667	91.6667	0	0	none	none
no difference	At1g02890	SALK_050740	7	4	6	95.1	96.1	87.2	94	5.5	2.1	tiny green	tiny green
no difference	At1g03475	SALK_025589	1	1	3	100	93.8	100	93.8	0	0	none	none
no difference	At1g10480	SALK_144670	9	1	2	91.7	100	91.7	100	0	0	none	none
no difference	At1g14810	SAIL_293_E04	1	2	1	89.2	80	74.2	80	0	0	none	none
no difference	At1g35680	SALK_096866	5	1	1	58.4	75	58.3	62.5	0	0	none	none
no difference	At1g50900	SALK_126967	6	1	1	100	95.9	83.3	91.7	16.7	20	tiny yellow	tiny yellow
not rescued - screened in high CO2 only	At1g50900	SALK_151530	5	ND	1	ND	100	ND	91.7	ND	16.7	ND	tiny light green
no difference	At1g54500	WISCDSLOXHS187_05C	6	1	2	100	100	100	100	0	0	none	none
no difference	At1g68890	SAIL_184_D06	1	1	1	83.3	91.7	75	75	0	0	none	none
no difference	At1g68890	SALK_015097	1	1	1	90.6	97.2	43.8	61.1	0	0	none	none
no difference	At1g71720	SAIL_162_G11	2	1	2	83.3	85.4	83.3	81.3	0	0	none	none
no difference	At1g71720	SALK_107226	6	1	2	83.3	89.6	83.3	83.3	0	0	none	none
no difference	At1g80600	SAIL_1171_B12	4	2	2	95.1	86.7	85.3	73.1	8.5	2	small necrotic	tiny necrotic
not rescued - screened in high CO2 only	At1g80600	SALK_004776	1	ND	1	ND	75	ND	70.8	ND	0	ND	none
no difference	At2g16440	SALK_019767	2	1	2	95.8	95.8	95.8	95.8	0	0	none	none
no difference	At2g26100	FLAG_245F02	9	1	3	86.7	84.7	73.3	79.7	12.8	14.7	small somewhat abnormal	small somewhat abnormal
no difference	At2g26100	SAIL_399_C05	8	1	2	100	96.7	93.3	84.2	0	0	none	none
no difference	At2g33100	SALK_043260	2	1	2	95.8	95.8	95.8	97.9	0	0	none	none
no difference	At2g40490	SAIL_355_D11	5	ND	1	ND	100	ND	100	ND	0	ND	none
no difference	At2g40490	SAIL_574_B06	8	ND	1	ND	91.7	ND	91.7	ND	0	ND	none
no difference	At3g01120	SAIL_300_B10	2	1	1	96.9	96.9	81.3	93.8	0	0	none	none
no difference	At3g01120	SALK_124839	7	1	1	43.8	65.6	34.4	71.9	0	0	none	none
no difference	At3g12290	SALK_015165	2	2	3	100	100	100	97.2	12.5	19.4	tiny dark green abnormal leaf shape	tiny dark green abnormal leaf shape
no difference	At3g12290	SALK_039538	5	1	1	94.4	100	58.3	86.1	5.5	5.5	tiny dark green abnormal leaf shape	tiny dark green abnormal leaf shape
no difference	At3g12290	WiscDsLox244C04	5	1	1	90.6	100	62.5	87.5	9.4	3.1	tiny dark green abnormal leaf shape	tiny dark green abnormal leaf shape
no difference	At3g20330	GABI_294A09	5	ND	1	ND	100	ND	100	ND	0	ND	none
no difference	At3g23020	WiscDsLox465H2	1	1	2	100	100	100	95.8	0	0	none	none
not rescued - screened in high CO2 only	At3g23020	SALK_126294	1	ND	1	ND	75	ND	75	ND	0	ND	none
no difference	At3g23020	WiscDsLox393-396I2	4	1	1	75	83.3	56.25	77.8	0	0	none	none
no difference	At3g23940	WiscDsLoxHs184_11A	5	3	3	97.2	95.8	95.1	95.8	0	0	none	none
no difference	At3g25620	SAIL_786_G09	2	2	5	100	98.8	95.8	96.4	0	0	none	none
no difference	At3g25920	SALK_000178	8	1	2	100	100	100	100	0	0	none	none
no difference	At3g48560	SAIL_910_E06	1	3	5	97.2	98.3	93.4	91.1	0	0	none	none
no difference	At3g53970	SALK_034353	5	1	3	100	97.9	100	95.8	12.5	16.7	small	small
no difference	At3g54220	SAIL_359_D09	6	1	3	100	91.7	100	88.9	33.3	19.4	small dark green	small dark green
no difference	At3g54220	SALK_032192	1	2	3	95.5	96.4	70.5	85.7	13.6	14.3	small dark green necrotic	small, dark green
no difference	At3g55800	SALK_090549	5	1	2	100	91.7	100	87.5	21.4	29.2	very small light green	very small light green
no difference	At3g55800	SALK_130939	4	1	2	95.8	95.8	91.7	91.7	16.7	20.8	very small light green	very small light green
no difference	At3g56140	SALK_111366	5	1	2	100	100	100	100	0	0	none	none
no difference	At3g61690	WISCDSLOX381E5	5	1	2	100	100	100	97.9	0	0	none	none
no difference	At4g17650	SALK_140157	1	2	4	97.9	97.6	95.8	97.6	6.25	1.2	very tiny	very tiny
no difference	At4g17740	SALK_056011	8	2	3	79.2	88.9	65	74.7	0	0	none	none
no difference	At4g17740	WISCDSLOXHS194_10B	5	2	1	93.8	95.8	82.8	78.1	0	0	none	none
no difference	At4g19100	SALK_044323	2	1	2	100	95.9	91.7	91.7	8.3	8.3	small light green	small light green
no difference	At4g25910	GABI_791C01	2	1	2	95.8	95.8	95.8	95.8	33.3	35	small light green	small light green
no difference	At4g30845	SAIL_293_G11	1	1	3	100	93.1	100	88.9	0	0	small	small
no difference	At4g31560	SALK_015471	1	1	2	91.7	95.8	91.7	95.8	0	0	none	none
no difference	At4g34090	SAIL_1274_C03	5	1	3	100	95	95.8	91.7	16.7	11.5	tiny light green	tiny light green
no difference	At4g35080	SAIL_1055_F07	2	1	2	100	95.8	100	91.7	0	0	none	none
no difference	At4g35250	SALK_058477	1	1	2	95.8	93.8	91.7	93.8	4.2	8.3	very small	very small
no difference	At4g35250	SAIL_181_B09	7	1	1	93.75	84.375	59.4	56.25	0	0	none	none
no difference	At4g38040	GABI_386A01	7	2	3	95.8	100	95.8	99	0	0	none	none
no difference	At4g38040	SALK_056776	8	1	2	100	95.8	100	87.5	0	0	none	none
no difference	At5g06790	SM_3_20638	4	1	2	100	91.7	83.3	91.7	0	0	none	none
no difference	At5g07080	SM_3_18763	1	1	3	100	93.8	100	91.7	12.5	8.3	small	small
no difference	At5g08415	SALK_024724	1	1	2	100	100	100	95.8	0	0	none	none
no difference	At5g14660	SAIL_825_D08	2	2	3	90.6	100	81.8	97.9	13	17.3	small light green	small light green
no difference	At5g16890	SALK_003800	7	1	2	100	100	100	100	0	0	none	none
no difference	At5g17790	SAIL_358_H03	1	2	3	82.1	94.1	66.1	88.2	0	1.5	none	tiny yellow
no difference	At5g21920	WISCDSLOXHS090_02C	1	1	2	100	100	100	100	0	0	none	none
no difference	At5g23310	SAIL_224_E05	5	1	2	100	96.9	79.2	84.7	0	6.7	none	tiny albino
no difference	At5g23310	SALK_103228	7	1	2	87.5	91.7	79.2	87.5	4.1	8.3	small light green	small light green
no difference	At5g44710	SAIL_285_E03	9	2	3	100	99.1	86.7	88.9	0	0	none	none
no difference	At5g46580	WISCDSLOXHS214_12F	6	1	1	68.8	71.9	59.4	62.5	0	0	none	none
no difference	At5g50640	SALK_098015	5	2	3	100	97.2	91.7	97.2	0	0	none	none
no difference	At5g57460	SALK_071882	1	1	2	100	95.8	100	95.8	0	0	none	none
no difference	At5g60590	SALK_152667	4	1	2	100	100	100	97.9	0	0	none	none
no difference	At5g60960	SAIL_868_D10	4	3	4	94.5	96	78.1	94.4	0	0	none	none
no difference	At5g63060	SALK_116713	1	2	3	92.2	93.4	78.1	58.7	0	0	none	none
no difference	At5g64290	SALK_088611	4	2	2	91.7	96.7	88.3	93.3	14.8	18.5	very small necrotic	very small necrotic
no difference	At1g32730	SALK_152644	7	1	1	75	83.3	72.2	77.8	0	0	none	none
no difference	At1g32730	WiscDsLoxHs084_01H	5	1	1	75	71.9	62.5	65.6	0	0	none	none
no difference	At5g46130	SALK_017926	2	1	2	87.5	74	59.4	66.1	0	0	none	none
no difference	At5g65560	SAIL_586_F04	2	1	1	71.9	80.6	68.8	77.8	ND	0	none	none
a See Figure 1.
b n = number of discrete growouts performed
c ND = not done; no experiment for those conditions
d percentage of seedlings that survived to approximately three weeks old
e percentage of seeds sown that yielded a seedling with described abnormal appearance

## Sheet: Table S7, Tab B
Phenotype summary	Locus	Allele	Allele score a	air n= b, c	high CO2 n=	% germination, air	% germination, high CO2	% survived, air d	% survived, high CO2 d	% abnormal, air e	% abnormal, high CO2 e	abnormal morphology, air	abnormal morphology, high CO2
B. Low germination in high CO2, not grown in air.
not rescued - screened in high CO2 only; control	At4g31780	SALK_002620	1	ND	1	ND	67	ND	67	ND	0	ND	none
not rescued - screened in high CO2 only; control	At2g43710	SALK_039854	5	ND	2	ND	75	ND	75	ND	0	ND	none
not rescued - screened in high CO2 only; control	At1g04940	SAIL_184_B05	4	ND	2	ND	71	ND	67	ND	0	ND	none
not rescued - screened in high CO2 only; control	At1g04940	SALK_039676	9	ND	1	ND	63	ND	63	ND	0	ND	none
not rescued - screened in high CO2 only	At1g06950	SALK_029701	1	ND	1	ND	75	ND	75	ND	0	ND	none
not rescued - screened in high CO2 only	At1g08520	SALK_026379	2	ND	1	ND	91.7	ND	83.3	ND	0	ND	none
not rescued - screened in high CO2 only	At1g08520	SALK_150219	4	ND	1	ND	87.5	ND	79	ND	0	ND	none
not rescued - screened in high CO2 only	At1g09820	SALK_004666	2	ND	2	ND	71	ND	67	ND	0	ND	none
not rescued - screened in high CO2 only	At1g09820	SALK_048976	4	ND	1	ND	75	ND	75	ND	0	ND	none
not rescued - screened in high CO2 only	At1g10910	SALK_002449	1	ND	1	ND	67	ND	67	ND	0	ND	none
not rescued - screened in high CO2 only	At1g10910	SALK_030505	1	ND	1	ND	75	ND	75	ND	0	ND	none
not rescued - screened in high CO2 only	At1g12410	SALK_118775	2	ND	1	ND	75	ND	75	ND	0	ND	none
not rescued - screened in high CO2 only	At1g15510	SALK_112251	1	ND	1	ND	100	ND	66.7	ND	0	ND	none
not rescued - screened in high CO2 only	At1g21600	SALK_024431	5	ND	1	ND	100	ND	66.7	ND	0	ND	none
not rescued - screened in high CO2 only	At1g21650	SALK_014008	4	ND	1	ND	72.2	ND	75	ND	0	ND	none
not rescued - screened in high CO2 only	At1g58290	SALK_053036	2	ND	1	ND	100	ND	88	ND	8.3	ND	tiny light green
not rescued - screened in high CO2 only	At1g63970	SALK_002470	1	ND	2	ND	75	ND	72.2	ND	0	ND	none
not rescued - screened in high CO2 only	At1g65080	SAIL_647_E12	1	ND	1	ND	75	ND	75	ND	0	ND	none
not rescued - screened in high CO2 only	At1g65080	SALK_098940	2	ND	1	ND	75	ND	75	ND	0	ND	none
not rescued - screened in high CO2 only	At1g66670	SALK_065330	7	ND	2	ND	62.5	ND	62.5	ND	0	ND	none
not rescued - screened in high CO2 only	At1g68730	SAIL_390_G11	1	ND	2	ND	75	ND	66.7	ND	0	ND	none
not rescued - screened in high CO2 only	At1g80070	SAIL_905_A07	4	ND	2	ND	77.1	ND	77.1	ND	0	ND	none
not rescued - screened in high CO2 only	At2g03050	SALK_020778	4	ND	1	ND	70.8	ND	70.8	ND	0	ND	none
not rescued - screened in high CO2 only	At2g20020	SALK_021969	5	ND	1	ND	87.5	ND	75	ND	0	ND	none
not rescued - screened in high CO2 only	At2g20690	SALK_058595	2	ND	1	ND	83.3	ND	58.3	ND	0	ND	none
not rescued - screened in high CO2 only	At2g28390	SALK_039520	7	ND	1	ND	79	ND	79	ND	0	ND	none
not rescued - screened in high CO2 only	At2g28390	SALK_075382	1	ND	2	ND	91.7	ND	91.7	ND	0	ND	none
not rescued - screened in high CO2 only	At2g29630	SAIL_793_H10	7	ND	1	ND	91.7	ND	66.7	ND	0	ND	none
not rescued - screened in high CO2 only	At2g29630	SALK_011114	9	ND	1	ND	83.3	ND	66.7	ND	0	ND	none
not rescued - screened in high CO2 only	At2g39080	SALK_006849	1	ND	1	ND	95.8	ND	95.8	ND	0	ND	none
not rescued - screened in high CO2 only	At2g39080	SALK_087872	3	ND	1	ND	75	ND	75	ND	0	ND	none
not rescued - screened in high CO2 only	At3g01800	SALK_140411	6	ND	1	ND	79.2	ND	75	ND	12.5	ND	very small
not rescued - screened in high CO2 only	At3g14900	SALK_123989	2	ND	1	ND	83	ND	83	ND	0	ND	none
not rescued - screened in high CO2 only	At3g49660	SALK_015106	2	ND	1	ND	67	ND	67	ND	0	ND	none
not rescued - screened in high CO2 only	At3g56940	GABI_133C08	2	ND	1	ND	75	ND	75	ND	0	ND	none
not rescued - screened in high CO2 only	At3g56940	SAIL_138_G09	2	ND	1	ND	72.2	ND	72.2	ND	0	ND	none
not rescued - screened in high CO2 only	At3g60750	SAIL_58_D02	5	ND	2	ND	70.8	ND	70.8	ND	0	ND	none
not rescued - screened in high CO2 only	At3g60750	WiscDsLox453-456I14	6	ND	1	ND	75	ND	75	ND	0	ND	none
not rescued - screened in high CO2 only	At4g04790	SAIL_708_D06	5	ND	1	ND	79.2	ND	70.8	ND	0	ND	none
not rescued - screened in high CO2 only	At4g04790	SALK_000777	7	ND	1	ND	75	ND	75	ND	0	ND	none
not rescued - screened in high CO2 only	At4g09730	SALK_090774	4	ND	1	ND	83.3	ND	83.3	ND	0	ND	none
not rescued - screened in high CO2 only	At4g14870	FLAG_583E05	4	ND	1	ND	91.7	ND	50	ND	0	ND	none
not rescued - screened in high CO2 only	At4g22190	SALK_115481	1	ND	1	ND	75	ND	75	ND	0	ND	none
not rescued - screened in high CO2 only	At4g23940	SAIL_262_D04	1	ND	1	ND	75	ND	75	ND	0	ND	none
not rescued - screened in high CO2 only	At4g27595	SAIL_222_A09	1	ND	1	ND	75	ND	62.5	ND	0	ND	none
not rescued - screened in high CO2 only	At4g38380	GABI_161D12	1	ND	1	ND	100	ND	91.7	ND	25	ND	small abnormal leaf shape
not rescued - screened in high CO2 only	At5g01590	SAIL_810_G07	2	ND	1	ND	66.7	ND	66.7	ND	0	ND	none
not rescued - screened in high CO2 only	At5g04810	SALK_149558	4	ND	1	ND	75	ND	75	ND	0	ND	none
not rescued - screened in high CO2 only	At5g04920	SALK_130246	1	ND	1	ND	75	ND	67	ND	0	ND	none
not rescued - screened in high CO2 only	At5g04920	SALK_131534	7	ND	1	ND	67	ND	67	ND	0	ND	none
not rescued - screened in high CO2 only	At5g09820	SALK_064597	1	ND	1	ND	95.8	ND	83.3	ND	16.7	ND	tiny necrotic
not rescued - screened in high CO2 only	At5g16710	SAIL_363_G10	5	ND	1	ND	75	ND	75	ND	0	ND	none
not rescued - screened in high CO2 only	At5g24830	SALK_102736	5	ND	1	ND	75	ND	41.7	ND	0	ND	none
not rescued - screened in high CO2 only	At5g37550	SAIL_37_F11	2	ND	1	ND	100	ND	83.3	ND	0	ND	none
not rescued - screened in high CO2 only	At5g39420	SALK_083552	7	ND	1	ND	66.7	ND	66.7	ND	0	ND	none
not rescued - screened in high CO2 only	At5g42390	SALK_087683	1	ND	1	ND	75	ND	75	ND	0	ND	none
not rescued - screened in high CO2 only	At5g42390	SALK_141917	9	ND	1	ND	75	ND	75	ND	0	ND	none
not rescued - screened in high CO2 only	At5g46390	SAIL_862_G03	4	ND	1	ND	75	ND	75	ND	0	ND	none
not rescued - screened in high CO2 only	At5g58020	SALK_040515	2	ND	1	ND	66.7	ND	58.3	ND	0	ND	none
not rescued - screened in high CO2 only	At5g60750	SALK_035460	4	ND	1	ND	79.2	ND	70.8	ND	0	ND	none
not rescued - screened in high CO2 only	At5g61210	SALK_075519	1	ND	1	ND	95.8	ND	87.5	ND	0	ND	small necrotic
not rescued - screened in high CO2 only	At5g61210	SALK_126761	1	ND	1	ND	87.5	ND	70.1	ND	0	ND	none
not rescued - screened in high CO2 only	At5g64150	WISCDSLOXHS085_09H	2	ND	1	ND	95.8	ND	87.5	ND	25	ND	tiny light green
not rescued - screened in high CO2 only; control	At3g52380	SALK_108911	8	ND	1	ND	75	ND	66.7	ND	0	ND	none
not rescued - screened in high CO2 only; control	At3g52380	SALK_151814	2	ND	1	ND	70.1	ND	70.1	ND	0	ND	none
a See Figure 1.
b n = number of discrete growouts performed
c ND = not done; no experiment for those conditions
d percentage of seedlings that survived to approximately three weeks old
e percentage of seeds sown that yielded a seedling with the described abnormal appearance
